# Supplementary material for: Poly[(μ3-quinoline-6-carboxyl­ato-κ3 N:O:O′)silver(I)]
Source: Acta Crystallogr Sect E Struct Rep Online. 2012 May 31;68(Pt 6):m850–1. doi: 10.1107/S1600536812023835 (PMC3379188; doi:10.1107/S1600536812023835)
Supplement: Supplementary file 1 [file e-68-0m850-sup1.cif]

##############################################################################
#                                                                            #
# This CIF contains the data in a paper accepted for publication in          #
# Acta Crystallographica Section E. It conforms to the requirements of       #
# Notes for Authors for Acta Crystallographica Section E, and has been       #
# peer reviewed under the auspices of the IUCr Commission on Journals.       #
#                                                                            #
# Full details of the Crystallographic Information File format               #
# are given in the paper "The Crystallographic Information File (CIF):       #
# a New Standard Archive File for Crystallography" by S. R. Hall, F. H.      #
# Allen and I. D. Brown [Acta Cryst. (1991), A47, 655-685].                  #
#                                                                            #
# The current version of the core CIF dictionary is obtainable from          #
# ftp://ftp.iucr.org/pub/cif_core.dic.                                       #
#                                                                            #
# Software is freely available for graphical display of the structure(s)     #
# in this CIF. For information consult the CIF software page                 #
# http://www.iucr.org/resources/cif/software.                                #
#                                                                            #
# This file may be used for bona fide research purposes within the           #
# scientific community so long as proper attribution is given to the journal # 
# article from which it was obtained.                                        #
#                                                                            #
##############################################################################
data_I
_audit_creation_method     SHELXL-97
_chemical_name_systematic
;
Poly[(\m~3~-quinoline-6-carboxylato-\k^3^<i>N</i>:<i>O</i>:<i>O</i>')silver(I)]
;
_chemical_name_common     ?
_chemical_formula_moiety     'C10 H6 Ag N O2'
_chemical_formula_sum     'C10 H6 Ag N O2'
_chemical_formula_iupac     '[Ag (C10 H6 N O2)]'
_chemical_formula_weight     280.03
_chemical_melting_point     ?
_symmetry_cell_setting     monoclinic
_symmetry_space_group_name_H-M     'C 2/c'
_symmetry_space_group_name_hall     '-C 2yc'
loop_
    _symmetry_equiv_pos_as_xyz
    'x, y, z'
    '-x, y, -z+1/2'
    'x+1/2, y+1/2, z'
    '-x+1/2, y+1/2, -z+1/2'
    '-x, -y, -z'
    'x, -y, z-1/2'
    '-x+1/2, -y+1/2, -z'
    'x+1/2, -y+1/2, z-1/2'
_cell_length_a     13.0008(10)
_cell_length_b     14.3900(11)
_cell_length_c     9.3431(7)
_cell_angle_alpha     90.00
_cell_angle_beta     103.4460(10)
_cell_angle_gamma     90.00
_cell_volume     1700.0(2)
_cell_formula_units_Z     8
_cell_measurement_reflns_used     3671
_cell_measurement_theta_min     2.241
_cell_measurement_theta_max     25.993
_cell_measurement_temperature     294(2)
_exptl_crystal_description     block
_exptl_crystal_colour     colourless
_exptl_crystal_size_max     0.39
_exptl_crystal_size_mid     0.28
_exptl_crystal_size_min     0.25
_exptl_crystal_density_diffrn     2.188
_exptl_crystal_density_meas     ?
_exptl_crystal_density_method     'not measured'
_exptl_crystal_F_000     1088
_exptl_absorpt_coefficient_mu     2.336
_exptl_absorpt_correction_type     multi-scan
_exptl_absorpt_process_details     '(SADABS; Bruker, 2000)'
_exptl_absorpt_correction_T_min     0.471
_exptl_absorpt_correction_T_max     1.000
_exptl_special_details     ?
_diffrn_ambient_temperature     294(2)
_diffrn_radiation_type     MoK\a
_diffrn_radiation_wavelength     0.71073
_diffrn_radiation_source     'fine-focus sealed tube'
_diffrn_radiation_monochromator     graphite
_diffrn_measurement_device_type     'Bruker APEXII CCD'
_diffrn_measurement_method     '\f and \w scans'
_diffrn_detector_area_resol_mean     ?
_diffrn_reflns_number     4717
_diffrn_reflns_av_R_equivalents     0.0211
_diffrn_reflns_av_sigmaI/netI     0.0160
_diffrn_reflns_theta_min     2.14
_diffrn_reflns_theta_max     26.02
_diffrn_reflns_theta_full     26.02
_diffrn_measured_fraction_theta_max     0.999
_diffrn_measured_fraction_theta_full     0.999
_diffrn_reflns_limit_h_min     -16
_diffrn_reflns_limit_h_max     7
_diffrn_reflns_limit_k_min     -17
_diffrn_reflns_limit_k_max     17
_diffrn_reflns_limit_l_min     -11
_diffrn_reflns_limit_l_max     11
_diffrn_standards_number     ?
_diffrn_standards_interval_count     ?
_diffrn_standards_interval_time     ?
_diffrn_standards_decay_%     ?
_refine_special_details
;
Refinement of <i>F</i>^2^ against ALL reflections. The weighted <i>R</i>-factor
<i>wR</i> and goodness of fit <i>S</i> are based on <i>F</i>^2^, conventional
<i>R</i>-factors <i>R</i> are based on <i>F</i>, with <i>F</i> set to zero for
negative <i>F</i>^2^. The threshold expression of <i>F</i>^2^ >
\s(<i>F</i>^2^) is used only for calculating <i>R</i>-factors(gt) <i>etc</i>.
and is not relevant to the choice of reflections for refinement.
<i>R</i>-factors based on <i>F</i>^2^ are statistically about twice as large
as those based on <i>F</i>, and <i>R</i>- factors based on ALL data will be
even larger.
;
_reflns_number_total     1674
_reflns_number_gt     1543
_reflns_threshold_expression     >2sigma(I)
_refine_ls_structure_factor_coef     Fsqd
_refine_ls_matrix_type     full
_refine_ls_R_factor_all     0.0292
_refine_ls_R_factor_gt     0.0272
_refine_ls_wR_factor_gt     0.0732
_refine_ls_wR_factor_ref     0.0751
_refine_ls_goodness_of_fit_ref     1.075
_refine_ls_restrained_S_all     1.075
_refine_ls_number_reflns     1674
_refine_ls_number_parameters     127
_refine_ls_number_restraints     0
_refine_ls_hydrogen_treatment     constr
_refine_ls_weighting_scheme     calc
_refine_ls_weighting_details
         'calc w=1/[\s^2^(Fo^2^)+(0.0444P)^2^+2.6516P] where P=(Fo^2^+2Fc^2^)/3'
_atom_sites_solution_hydrogens     geom
_atom_sites_solution_primary     direct
_atom_sites_solution_secondary     difmap
_refine_ls_shift/su_max     0.001
_refine_ls_shift/su_mean     0.000
_refine_diff_density_max     0.372
_refine_diff_density_min     -0.942
_refine_ls_extinction_method     none
_refine_ls_extinction_coef     ?
loop_
    _atom_type_symbol
    _atom_type_description
    _atom_type_scat_dispersion_real
    _atom_type_scat_dispersion_imag
    _atom_type_scat_source
    'C' 'C' 0.0033 0.0016
                         'International Tables Vol C Tables 4.2.6.8 and 6.1.1.4'
    'H' 'H' 0.0000 0.0000
                         'International Tables Vol C Tables 4.2.6.8 and 6.1.1.4'
    'N' 'N' 0.0061 0.0033
                         'International Tables Vol C Tables 4.2.6.8 and 6.1.1.4'
    'O' 'O' 0.0106 0.0060
                         'International Tables Vol C Tables 4.2.6.8 and 6.1.1.4'
    'Ag' 'Ag' -0.8971 1.1015
                         'International Tables Vol C Tables 4.2.6.8 and 6.1.1.4'
_computing_data_collection     'APEX2 (Bruker, 2010)'
_computing_cell_refinement     'SAINT (Bruker, 2010)'
_computing_data_reduction     'SAINT (Bruker, 2010)'
_computing_structure_solution     'SHELXS97 (Sheldrick, 2008)'
_computing_structure_refinement     'SHELXL97 (Sheldrick, 2008)'
_computing_molecular_graphics     'DIAMOND (Brandenburg, 2010)'
_computing_publication_material     'SHELXL97 (Sheldrick, 2008)'
loop_
    _atom_site_type_symbol
    _atom_site_label
    _atom_site_fract_x
    _atom_site_fract_y
    _atom_site_fract_z
    _atom_site_U_iso_or_equiv
    _atom_site_adp_type
    _atom_site_calc_flag
    _atom_site_refinement_flags
    _atom_site_occupancy
    _atom_site_symmetry_multiplicity
    _atom_site_disorder_assembly
    _atom_site_disorder_group
    Ag Ag 0.47914(2) 0.410289(16) 0.06057(3) 0.04647(13) Uani d . 1 1 . .
    O O1 0.12021(17) -0.00759(14) 0.3242(2) 0.0426(5) Uani d . 1 1 . .
    O O2 0.1053(2) 0.12550(16) 0.4404(3) 0.0530(6) Uani d . 1 1 . .
    N N 0.42688(18) 0.25041(16) 0.0564(2) 0.0345(5) Uani d . 1 1 . .
    C C1 0.4658(2) 0.2003(2) -0.0380(3) 0.0422(7) Uani d . 1 1 . .
    H H1A 0.5138 0.2286 -0.0840 0.051 Uiso calc R 1 1 . .
    C C2 0.4390(3) 0.1078(2) -0.0724(4) 0.0460(7) Uani d . 1 1 . .
    H H2A 0.4675 0.0765 -0.1412 0.055 Uiso calc R 1 1 . .
    C C3 0.3706(2) 0.0635(2) -0.0040(3) 0.0398(6) Uani d . 1 1 . .
    H H3A 0.3529 0.0015 -0.0243 0.048 Uiso calc R 1 1 . .
    C C4 0.3274(2) 0.11373(19) 0.0982(3) 0.0303(5) Uani d . 1 1 . .
    C C5 0.3568(2) 0.20801(18) 0.1252(3) 0.0298(5) Uani d . 1 1 . .
    C C6 0.3125(2) 0.25912(18) 0.2252(3) 0.0328(5) Uani d . 1 1 . .
    H H6A 0.3305 0.3213 0.2434 0.039 Uiso calc R 1 1 . .
    C C7 0.2435(2) 0.21763(19) 0.2955(3) 0.0326(5) Uani d . 1 1 . .
    H H7A 0.2150 0.2522 0.3610 0.039 Uiso calc R 1 1 . .
    C C8 0.2145(2) 0.12338(19) 0.2705(3) 0.0297(5) Uani d . 1 1 . .
    C C9 0.2555(2) 0.07253(19) 0.1723(3) 0.0320(5) Uani d . 1 1 . .
    H H9A 0.2360 0.0107 0.1544 0.038 Uiso calc R 1 1 . .
    C C10 0.1398(2) 0.07663(19) 0.3510(3) 0.0324(6) Uani d . 1 1 . .
loop_
    _atom_site_aniso_label
    _atom_site_aniso_U_11
    _atom_site_aniso_U_22
    _atom_site_aniso_U_33
    _atom_site_aniso_U_12
    _atom_site_aniso_U_13
    _atom_site_aniso_U_23
    Ag 0.0560(2) 0.03486(17) 0.0611(2) 0.00687(9) 0.03898(14) -0.00040(9)
    O1 0.0516(12) 0.0344(11) 0.0518(11) -0.0060(9) 0.0324(10) -0.0010(9)
    O2 0.0695(15) 0.0394(12) 0.0698(15) -0.0088(11) 0.0563(13) -0.0094(11)
    N 0.0351(12) 0.0319(12) 0.0425(12) -0.0010(9) 0.0209(10) 0.0046(9)
    C1 0.0440(16) 0.0419(16) 0.0501(15) -0.0009(13) 0.0304(13) 0.0016(13)
    C2 0.0533(19) 0.0432(16) 0.0529(18) 0.0022(14) 0.0354(15) -0.0056(13)
    C3 0.0457(16) 0.0351(14) 0.0453(15) -0.0009(13) 0.0246(13) -0.0048(12)
    C4 0.0313(13) 0.0293(12) 0.0342(13) 0.0022(10) 0.0159(10) 0.0024(10)
    C5 0.0293(12) 0.0313(13) 0.0319(12) 0.0013(10) 0.0135(10) 0.0040(10)
    C6 0.0377(14) 0.0260(12) 0.0380(13) -0.0021(10) 0.0158(11) -0.0021(10)
    C7 0.0359(13) 0.0328(14) 0.0334(12) 0.0022(11) 0.0168(10) -0.0018(10)
    C8 0.0306(12) 0.0300(13) 0.0327(12) 0.0021(11) 0.0158(10) 0.0041(10)
    C9 0.0364(14) 0.0270(12) 0.0377(13) -0.0004(10) 0.0193(11) 0.0009(10)
    C10 0.0323(13) 0.0349(14) 0.0358(13) 0.0022(11) 0.0196(11) 0.0046(10)
_geom_special_details
;
All e.s.d.'s (except the e.s.d. in the dihedral angle between two l.s. planes)
are estimated using the full covariance matrix. The cell e.s.d.'s are taken
into account individually in the estimation of e.s.d.'s in distances, angles
and torsion angles; correlations between e.s.d.'s in cell parameters are only
used when they are defined by crystal symmetry. An approximate (isotropic)
treatment of cell e.s.d.'s is used for estimating e.s.d.'s involving l.s.
planes.
;
loop_
    _geom_bond_atom_site_label_1
    _geom_bond_atom_site_label_2
    _geom_bond_site_symmetry_2
    _geom_bond_distance
    _geom_bond_publ_flag
    Ag O1 4 2.2067(19) y
    Ag O2 8 2.252(2) y
    Ag N . 2.397(2) y
    Ag Ag 5_665 2.9200(5) ?
    O1 C10 . 1.252(3) ?
    O1 Ag 4_545 2.2067(19) ?
    O2 C10 . 1.252(4) ?
    O2 Ag 8_456 2.252(2) ?
    N C1 . 1.327(4) ?
    N C5 . 1.374(3) ?
    C1 C2 . 1.395(5) ?
    C1 H1A . 0.9300 ?
    C2 C3 . 1.367(5) ?
    C2 H2A . 0.9300 ?
    C3 C4 . 1.414(4) ?
    C3 H3A . 0.9300 ?
    C4 C5 . 1.416(4) ?
    C4 C9 . 1.415(4) ?
    C5 C6 . 1.413(4) ?
    C6 C7 . 1.366(4) ?
    C6 H6A . 0.9300 ?
    C7 C8 . 1.412(4) ?
    C7 H7A . 0.9300 ?
    C8 C9 . 1.375(4) ?
    C8 C10 . 1.517(4) ?
    C9 H9A . 0.9300 ?
loop_
    _geom_angle_atom_site_label_1
    _geom_angle_atom_site_label_2
    _geom_angle_atom_site_label_3
    _geom_angle_site_symmetry_1
    _geom_angle_site_symmetry_3
    _geom_angle
    _geom_angle_publ_flag
    O1 Ag O2 4 8 160.44(9) ?
    O1 Ag N 4 . 109.04(8) ?
    O2 Ag N 8 . 90.51(8) ?
    O1 Ag Ag 4 5_665 84.15(5) ?
    O2 Ag Ag 8 5_665 77.68(6) ?
    N Ag Ag . 5_665 156.92(6) ?
    C10 O1 Ag . 4_545 122.44(18) ?
    C10 O2 Ag . 8_456 128.3(2) ?
    C1 N C5 . . 117.8(2) ?
    C1 N Ag . . 112.45(18) ?
    C5 N Ag . . 129.42(18) ?
    N C1 C2 . . 123.9(3) ?
    N C1 H1A . . 118.0 ?
    C2 C1 H1A . . 118.0 ?
    C3 C2 C1 . . 119.5(3) ?
    C3 C2 H2A . . 120.3 ?
    C1 C2 H2A . . 120.3 ?
    C2 C3 C4 . . 118.8(3) ?
    C2 C3 H3A . . 120.6 ?
    C4 C3 H3A . . 120.6 ?
    C5 C4 C3 . . 118.4(2) ?
    C5 C4 C9 . . 119.7(2) ?
    C3 C4 C9 . . 121.8(3) ?
    N C5 C4 . . 121.6(2) ?
    N C5 C6 . . 119.7(2) ?
    C4 C5 C6 . . 118.8(2) ?
    C7 C6 C5 . . 120.3(2) ?
    C7 C6 H6A . . 119.8 ?
    C5 C6 H6A . . 119.8 ?
    C6 C7 C8 . . 121.3(2) ?
    C6 C7 H7A . . 119.3 ?
    C8 C7 H7A . . 119.3 ?
    C9 C8 C7 . . 119.4(2) ?
    C9 C8 C10 . . 119.2(2) ?
    C7 C8 C10 . . 121.4(2) ?
    C8 C9 C4 . . 120.4(3) ?
    C8 C9 H9A . . 119.8 ?
    C4 C9 H9A . . 119.8 ?
    O1 C10 O2 . . 126.1(3) ?
    O1 C10 C8 . . 117.1(2) ?
    O2 C10 C8 . . 116.9(2) ?
_iucr_refine_instructions_details
;
TITL pmoacm in C2/c
CELL 0.71073  13.0008  14.3900   9.3431  90.000 103.446  90.000
ZERR    8.00   0.0010   0.0011   0.0007   0.000   0.001   0.000
LATT  7
SYMM -X, Y, 0.5-Z
SFAC C H N O AG
UNIT 80 48 8 16 8
TEMP 21
ACTA
L.S. 8
BOND$H
FMAP 2
PLAN 0
WGHT    0.044400    2.651600
FVAR       0.45646
AG    5    0.479139    0.410289    0.060566    11.00000    0.05598    0.03486 =
         0.06105   -0.00040    0.03898    0.00687
O1    4    0.120209   -0.007589    0.324239    11.00000    0.05160    0.03436 =
         0.05182   -0.00104    0.03239   -0.00601
O2    4    0.105290    0.125502    0.440404    11.00000    0.06951    0.03937 =
         0.06983   -0.00945    0.05634   -0.00876
N     3    0.426884    0.250409    0.056378    11.00000    0.03508    0.03193 =
         0.04248    0.00457    0.02091   -0.00102
C1    1    0.465797    0.200326   -0.038012    11.00000    0.04405    0.04192 =
         0.05009    0.00155    0.03039   -0.00092
AFIX  43
H1A   2    0.513799    0.228626   -0.084026    11.00000   -1.20000
AFIX   0
C2    1    0.439044    0.107803   -0.072364    11.00000    0.05327    0.04322 =
         0.05286   -0.00558    0.03538    0.00220
AFIX  43
H2A   2    0.467507    0.076473   -0.141229    11.00000   -1.20000
AFIX   0
C3    1    0.370636    0.063520   -0.003995    11.00000    0.04573    0.03510 =
         0.04531   -0.00483    0.02456   -0.00087
AFIX  43
H3A   2    0.352894    0.001518   -0.024307    11.00000   -1.20000
AFIX   0
C4    1    0.327356    0.113732    0.098172    11.00000    0.03131    0.02927 =
         0.03424    0.00245    0.01590    0.00224
C5    1    0.356823    0.208010    0.125152    11.00000    0.02931    0.03132 =
         0.03192    0.00396    0.01350    0.00127
C6    1    0.312533    0.259121    0.225243    11.00000    0.03773    0.02603 =
         0.03802   -0.00208    0.01584   -0.00207
AFIX  43
H6A   2    0.330470    0.321284    0.243382    11.00000   -1.20000
AFIX   0
C7    1    0.243482    0.217634    0.295488    11.00000    0.03595    0.03280 =
         0.03343   -0.00177    0.01676    0.00216
AFIX  43
H7A   2    0.214968    0.252155    0.361040    11.00000   -1.20000
AFIX   0
C8    1    0.214542    0.123378    0.270545    11.00000    0.03058    0.02996 =
         0.03267    0.00407    0.01576    0.00206
C9    1    0.255543    0.072533    0.172303    11.00000    0.03640    0.02701 =
         0.03772    0.00088    0.01934   -0.00040
AFIX  43
H9A   2    0.235980    0.010685    0.154431    11.00000   -1.20000
AFIX   0
C10   1    0.139827    0.076632    0.350982    11.00000    0.03233    0.03492 =
         0.03578    0.00464    0.01957    0.00218
HKLF 4
REM  pmoacm in C2/c
REM R1 =  0.0272 for   1543 Fo > 4sig(Fo)  and  0.0292 for all   1674 data
REM    127 parameters refined using      0 restraints
END
;
data_New_Global_Publ_Block
_journal_date_recd_electronic     2012-05-21
_journal_date_accepted     2012-05-25
_journal_name_full     'Acta Crystallographica, Section E'
_journal_year     2012
_journal_volume     68
_journal_issue      6
_journal_page_first     m850
_journal_page_last     m851
_journal_paper_category     QM
_journal_paper_doi     10.1107/S1600536812023835
_journal_coeditor_code     XU5546
_publ_contact_author_name     'Maw-Cherng Suen'
_publ_contact_author_address
;
Department of Material and Fiber,
Taoyuan Innovation Institute of Technology,
Jhongli 32091,
Taiwan
;
_publ_contact_author_email     'sun@tiit.edu.tw'
_publ_contact_author_fax     ?
_publ_contact_author_phone     ?
_publ_section_title
;
Poly[(\m~3~-quinoline-6-carboxylato-\k^3^<i>N</i>:<i>O</i>:<i>O</i>')silver(I)]
;
loop_
    _publ_author_name
    _publ_author_address
    'Chun-Wei Yeh'
;
Department of Chemistry,
Chung-Yuan Christian University,
Jhongli 32023,
Taiwan
;
    'Ay Jong'
;
Department of Applied Cosmetology,
Taoyuan Innovation Institute of Technology,
Jhongli 32091,
Taiwan
;
    'Chi-Hui Tsou'
;
Department of Materials Science and Engineering,
National Taiwan University of  Science and Technology,
Taipei 10607,
Taiwan
;
    'Fu-Chang Huang'
;
Department of Civil and Environmental Engineering,
Department of Materials Science and Engineering,
Taoyuan Innovation Institute of Technology,
Jhongli 32091,
Taiwan
;
    'Maw-Cherng Suen'
;
Department of Materials and Fibers,
Taoyuan Innovation Institute of Technology,
Jhongli 32091,
Taiwan
;
_publ_section_synopsis     .
