# Supplementary material for: Poly[(μ3-quinoline-6-carboxyl­ato-κ3 N:O:O′)silver(I)]
Source: Acta Crystallogr Sect E Struct Rep Online. 2012 May 31;68(Pt 6):m850–1. doi: 10.1107/S1600536812023835 (PMC3379188; doi:10.1107/S1600536812023835)
Supplement: Supplementary file 2 [file e-68-0m850-Isup2.hkl]

# 
# h,k,l, Fc-squared, Fo-squared, sigma(Fo-squared) and status flag 
# 
data_I
_shelx_title ' pmoacm in C2/c' 
_shelx_refln_list_code          4 
_shelx_F_calc_maximum      564.53 
_exptl_crystal_F_000      1088.00 
_reflns_d_resolution_high  0.8100 
 
loop_ 
 _symmetry_equiv_pos_as_xyz 
 'x, y, z' 
 '-x, y, -z+1/2' 
 'x+1/2, y+1/2, z' 
 '-x+1/2, y+1/2, -z+1/2' 
 '-x, -y, -z' 
 'x, -y, z-1/2' 
 '-x+1/2, -y+1/2, -z' 
 'x+1/2, -y+1/2, z-1/2' 
 
_cell_length_a    13.0008 
_cell_length_b    14.3900 
_cell_length_c     9.3431 
_cell_angle_alpha  90.000 
_cell_angle_beta  103.446 
_cell_angle_gamma  90.000 
 
_shelx_F_squared_multiplier     1.000 
 
loop_ 
 _refln_index_h 
 _refln_index_k 
 _refln_index_l 
 _refln_F_squared_calc 
 _refln_F_squared_meas 
 _refln_F_squared_sigma 
 _refln_observed_status 
   2   0   0    60585.10    53808.73    397.31 o 
   4   0   0    27132.81    25187.14    112.93 o 
   6   0   0    14327.81    13305.53     93.35 o 
   8   0   0    12574.05    12007.17     69.67 o 
  10   0   0        1.28        2.21      6.58 o 
  12   0   0       28.74        9.31      9.26 o 
  14   0   0      128.54       89.94     14.73 o 
   1   1   0    92041.59    56702.04    409.02 o 
   3   1   0    36297.99    34974.04    239.79 o 
   5   1   0    15839.13    15052.46    344.53 o 
   7   1   0    10072.47     9631.99    138.49 o 
   9   1   0     7296.28     6994.50     43.69 o 
  11   1   0       40.26       47.26     10.01 o 
  13   1   0      110.94      100.55     21.96 o 
  15   1   0       44.63       29.98     13.27 o 
   0   2   0     9992.39     9087.74     69.55 o 
   2   2   0    15067.45    14575.03     77.55 o 
   4   2   0      873.17      789.57      9.36 o 
   6   2   0     4523.21     4391.05     48.08 o 
   8   2   0     7490.52     7433.77     79.11 o 
  10   2   0      319.23      311.89     11.13 o 
  12   2   0      164.17      146.95     12.54 o 
  14   2   0       19.48        8.96      9.60 o 
   1   3   0      455.40      485.05     44.59 o 
   3   3   0      549.07      624.79      9.56 o 
   5   3   0      908.90      913.90      9.21 o 
   7   3   0      654.44      796.29     22.37 o 
   9   3   0      424.99      444.97     12.37 o 
  11   3   0       32.01       33.95      5.81 o 
  13   3   0        1.52       -6.48      6.48 o 
  15   3   0       22.33       20.26      9.24 o 
   0   4   0    29047.22    28308.81    179.50 o 
   2   4   0    29739.01    29199.58    228.78 o 
   4   4   0    18736.34    18621.49    156.02 o 
   6   4   0     7650.89     7416.99     43.48 o 
   8   4   0      816.48      777.35     22.96 o 
  10   4   0      335.06      360.68     12.32 o 
  12   4   0       30.28       24.66      8.90 o 
  14   4   0       68.48       81.65     34.22 o 
   1   5   0    73014.02    63178.14    459.62 o 
   3   5   0    55534.99    52046.55    328.90 o 
   5   5   0    25302.98    24332.20    225.89 o 
   7   5   0    11164.16    10720.05     60.95 o 
   9   5   0     2182.65     2050.70     47.69 o 
  11   5   0       43.20       43.96      6.42 o 
  13   5   0       28.88       33.27     22.89 o 
   0   6   0   130990.74   109777.91    431.79 o 
   2   6   0    40952.64    38784.16    162.15 o 
   4   6   0    38614.96    37654.54    400.11 o 
   6   6   0    11267.39    10803.84    155.71 o 
   8   6   0     2188.96     2131.49     34.48 o 
  10   6   0       46.62       32.84      5.74 o 
  12   6   0      221.04      239.20     17.00 o 
  14   6   0       13.88        6.76      7.38 o 
   1   7   0     8368.79     7711.40     65.79 o 
   3   7   0    23958.56    25127.38    206.60 o 
   5   7   0    17335.00    17152.42     56.67 o 
   7   7   0     3023.31     2845.82     27.14 o 
   9   7   0       51.84       46.07      6.96 o 
  11   7   0      722.84      719.56     26.63 o 
  13   7   0       45.52       43.03      9.50 o 
   0   8   0      821.66     1120.85     37.53 o 
   2   8   0     1634.79     1714.28     31.13 o 
   4   8   0     3914.78     3839.62     47.64 o 
   6   8   0     2250.56     2160.37     19.88 o 
   8   8   0     3246.09     3372.78     28.19 o 
  10   8   0      376.05      399.00     13.68 o 
  12   8   0       14.63       10.92      6.27 o 
   1   9   0     5259.68     5727.11    292.74 o 
   3   9   0      913.76      983.29     17.08 o 
   5   9   0      369.61      377.86      8.45 o 
   7   9   0       61.07       67.02      6.38 o 
   9   9   0     1778.38     1626.23     20.60 o 
  11   9   0      104.88      103.24      9.27 o 
  13   9   0      233.48      234.02     16.29 o 
   0  10   0    26956.98    29213.87    180.77 o 
   2  10   0    16019.84    15628.16    144.90 o 
   4  10   0     7860.29     7913.94    107.33 o 
   6  10   0     5139.43     4937.84     52.14 o 
   8  10   0     2101.35     1764.74     46.94 o 
  10  10   0       40.09       43.75     14.52 o 
  12  10   0      131.54      131.55     27.38 o 
   1  11   0    20416.05    19893.40    274.90 o 
   3  11   0    13867.25    13301.62    311.00 o 
   5  11   0     5701.80     5551.30    109.89 o 
   7  11   0     6517.78     6144.44    138.75 o 
   9  11   0      646.18      644.51     21.88 o 
  11  11   0        0.12        0.88      5.90 o 
   0  12   0    12033.71    12284.62    510.89 o 
   2  12   0    12292.71    11516.07    162.28 o 
   4  12   0     6011.33     5756.08    205.16 o 
   6  12   0     3233.15     2516.61    659.41 o 
   8  12   0     1169.63     1129.12     45.69 o 
  10  12   0      313.61      269.93     16.39 o 
   1  13   0     5855.68     5457.49     54.01 o 
   3  13   0     1550.29     1602.59     93.67 o 
   5  13   0     1832.71     1762.67     84.95 o 
   7  13   0     1577.93     1555.99     33.44 o 
   9  13   0        6.70        5.28      6.84 o 
   0  14   0      149.36      136.26     11.78 o 
   2  14   0      299.89      312.25     10.68 o 
   4  14   0        8.41       12.30      6.59 o 
   6  14   0        4.87        1.21      6.87 o 
   8  14   0     2227.96     2318.66     65.71 o 
   1  15   0     2081.58     2170.81     28.83 o 
   3  15   0     1646.09     1683.15     34.21 o 
   5  15   0     1403.44     1375.93     45.07 o 
   7  15   0      412.21      422.94     28.37 o 
   0  16   0     1218.26     1493.06     60.71 o 
   2  16   0     4176.70     4018.37     57.21 o 
   4  16   0     4030.91     3906.76     55.23 o 
   6  16   0     1393.68     1416.94     35.20 o 
   1  17   0     3041.78     3052.51     73.10 o 
   3  17   0     3494.76     3401.05     55.87 o 
 -15   1   1      459.55      450.85     22.70 o 
 -13   1   1      515.57      490.76     19.90 o 
 -11   1   1     2773.83     2551.66     36.93 o 
  -9   1   1     3074.25     2709.66     29.89 o 
  -7   1   1    27912.72    27305.04    104.86 o 
  -5   1   1    24550.84    24324.41     86.91 o 
  -3   1   1    19221.03    19062.27     94.64 o 
  -1   1   1    24301.01    22166.47    405.71 o 
   1   1   1       46.66       48.78      9.38 o 
   3   1   1    11839.01    13529.20    197.76 o 
   5   1   1     2392.86     2449.88     46.77 o 
   7   1   1     4551.17     4605.06     92.38 o 
   9   1   1     4834.75     4788.81     71.19 o 
  11   1   1       33.55       99.34     48.48 o 
  13   1   1      530.31      501.85     19.49 o 
  15   1   1      167.48      195.88     17.64 o 
 -14   2   1     1312.05     1370.49     61.65 o 
 -12   2   1     4785.58     4565.57     83.25 o 
 -10   2   1    11346.24    10730.57     74.17 o 
  -8   2   1    13561.06    12366.89    170.13 o 
  -6   2   1    47219.94    45059.46    141.19 o 
  -4   2   1    33257.73    30823.26    288.38 o 
  -2   2   1    14059.16    14131.92     99.06 o 
   0   2   1      217.91      437.61     43.65 o 
   2   2   1    81147.37    73275.31   1536.17 o 
   4   2   1      490.76      731.83     68.01 o 
   6   2   1     5117.41     5283.79     84.15 o 
   8   2   1     7421.86     7294.38     64.30 o 
  10   2   1     2683.58     2471.60     27.39 o 
  12   2   1     3074.98     2856.38     74.25 o 
  14   2   1     1289.23     1298.34     31.09 o 
 -15   3   1        2.34       22.42      9.40 o 
 -13   3   1     4076.38     3896.13     63.47 o 
 -11   3   1     8296.97     7908.92    136.23 o 
  -9   3   1    23862.42    23305.46    100.53 o 
  -7   3   1    37880.68    35768.18    595.48 o 
  -5   3   1    48878.86    45051.49    413.31 o 
  -3   3   1    36800.90    34698.48    621.20 o 
  -1   3   1     9007.04     9014.17    123.48 o 
   1   3   1        8.66       87.70      5.35 o 
   3   3   1    11159.78    11461.73    141.95 o 
   5   3   1     2935.89     3168.25     91.87 o 
   7   3   1     5711.56     5857.71     54.68 o 
   9   3   1     6289.23     6057.52     42.88 o 
  11   3   1     2859.08     2712.78     84.59 o 
  13   3   1     2277.23     2231.05     54.26 o 
  15   3   1      869.13      929.00     28.26 o 
 -14   4   1     1755.56     1858.43     37.30 o 
 -12   4   1     3767.15     3768.78     69.88 o 
 -10   4   1     8096.12     7622.97    101.20 o 
  -8   4   1    17053.43    16497.93     96.44 o 
  -6   4   1    26245.54    25779.44    101.66 o 
  -4   4   1    26151.10    25651.34    322.37 o 
  -2   4   1    15094.07    14750.90    125.42 o 
   0   4   1     4436.69     4482.63     52.97 o 
   2   4   1     5080.48     5459.26    161.00 o 
   4   4   1     1799.84     1986.04     27.96 o 
   6   4   1     5555.38     5642.07     70.00 o 
   8   4   1     3589.54     3475.51     50.82 o 
  10   4   1     2654.26     2619.72     29.04 o 
  12   4   1     1853.31     1873.02     64.22 o 
  14   4   1      744.24      778.10     35.37 o 
 -15   5   1      220.53      252.11     18.24 o 
 -13   5   1      158.20      172.41     14.23 o 
 -11   5   1     1301.43     1281.44     28.59 o 
  -9   5   1     1807.84     1786.69     39.54 o 
  -7   5   1       48.41      125.39      9.96 o 
  -5   5   1     4895.69     5130.50     43.47 o 
  -3   5   1     7630.88     7808.29     66.05 o 
  -1   5   1    14088.59    14663.20    131.29 o 
   1   5   1        6.90       23.31      2.52 o 
   3   5   1     4556.83     5336.37     66.15 o 
   5   5   1      147.59      148.96      9.71 o 
   7   5   1      260.84      272.27     12.63 o 
   9   5   1       62.71       65.55     11.03 o 
  11   5   1      136.69      144.79     12.77 o 
  13   5   1      136.50      164.49     13.84 o 
 -14   6   1       25.00       17.12      8.63 o 
 -12   6   1      212.47      207.75     11.85 o 
 -10   6   1      227.77      211.84     10.97 o 
  -8   6   1     6517.14     6571.01     77.94 o 
  -6   6   1      650.89      577.75     12.29 o 
  -4   6   1     2988.52     3127.34     38.08 o 
  -2   6   1      192.67      193.69      6.94 o 
   0   6   1       42.05       53.52     12.52 o 
   2   6   1      305.64      400.87     10.93 o 
   4   6   1       12.27       11.10      2.51 o 
   6   6   1     1234.34     1282.04     13.69 o 
   8   6   1      422.69      401.15     12.21 o 
  10   6   1     3765.79     3669.87     42.94 o 
  12   6   1       21.14       26.42      6.52 o 
  14   6   1       43.49       38.22      9.92 o 
 -13   7   1      834.45      830.92     24.81 o 
 -11   7   1     2400.52     2467.19     37.77 o 
  -9   7   1     1368.34     1326.27     29.60 o 
  -7   7   1    16084.98    15638.56    375.17 o 
  -5   7   1    24611.99    25623.82    391.39 o 
  -3   7   1    13884.56    13853.33    205.43 o 
  -1   7   1     5646.88     6024.22     57.73 o 
   1   7   1      898.12      769.40     15.83 o 
   3   7   1      106.78      128.75      6.39 o 
   5   7   1     1762.56     1859.45     67.40 o 
   7   7   1     4892.55     5004.39     46.37 o 
   9   7   1     1840.87     1884.67     25.06 o 
  11   7   1       24.89       21.08      9.74 o 
  13   7   1     1064.59     1022.97     30.87 o 
 -14   8   1     1038.66     1054.30     29.30 o 
 -12   8   1     3485.85     3529.41     38.77 o 
 -10   8   1     9679.90     9368.14    111.37 o 
  -8   8   1     5209.22     5209.94     46.09 o 
  -6   8   1    20910.37    21852.58    263.38 o 
  -4   8   1    22062.32    22728.52    213.98 o 
  -2   8   1    13369.97    13711.12    158.93 o 
   0   8   1     1211.67      897.07     24.15 o 
   2   8   1     7968.43     9341.62     58.99 o 
   4   8   1      304.07      364.10      9.14 o 
   6   8   1     2208.81     2426.15     24.29 o 
   8   8   1     4947.78     5141.31    146.05 o 
  10   8   1     1026.48      998.67     19.93 o 
  12   8   1     2662.89     2634.61     53.19 o 
 -13   9   1     2458.42     2490.98    216.20 o 
 -11   9   1     4784.67     4805.21    108.99 o 
  -9   9   1    13234.97    13404.48     93.77 o 
  -7   9   1    10196.12    10588.89    148.75 o 
  -5   9   1    16575.86    16856.42    185.94 o 
  -3   9   1    14770.35    15321.78    135.84 o 
  -1   9   1     5915.15     6311.92    141.96 o 
   1   9   1      289.77      238.83     13.92 o 
   3   9   1       38.06       41.26     11.46 o 
   5   9   1      978.94     1109.82     17.01 o 
   7   9   1     2439.93     2538.06     42.93 o 
   9   9   1     2523.94     2559.66     42.00 o 
  11   9   1     2737.64     2577.62     95.14 o 
  13   9   1      720.46      777.83     36.09 o 
 -12  10   1     1460.68     1367.15     63.09 o 
 -10  10   1     1717.04     1625.78     36.48 o 
  -8  10   1     2284.28     2290.53     65.30 o 
  -6  10   1     4684.54     4672.34     93.81 o 
  -4  10   1     6753.24     6853.00     99.64 o 
  -2  10   1     3106.31     3129.45     32.01 o 
   0  10   1     1600.74     1634.89     27.99 o 
   2  10   1       10.62       16.45     10.85 o 
   4  10   1        0.11       42.67     26.94 o 
   6  10   1      798.68      861.87     26.11 o 
   8  10   1      554.79      574.79     19.89 o 
  10  10   1       93.51      102.74     11.10 o 
  12  10   1      491.99      433.61     48.07 o 
 -11  11   1      149.16      174.06     16.27 o 
  -9  11   1        6.70       -0.88      8.11 o 
  -7  11   1     3201.77     3356.66     61.82 o 
  -5  11   1      864.75      951.93     71.56 o 
  -3  11   1      192.10      161.09      7.91 o 
  -1  11   1       41.58       33.75      4.52 o 
   1  11   1       12.10        7.44      3.82 o 
   3  11   1      260.79      237.18     10.63 o 
   5  11   1       87.22      105.43     28.58 o 
   7  11   1        2.56       -5.78      5.78 o 
   9  11   1      272.30      256.68     37.20 o 
  11  11   1       12.21       25.62     29.90 o 
 -10  12   1      676.02      669.91     23.11 o 
  -8  12   1     2636.12     2702.81     62.78 o 
  -6  12   1       89.65      136.07     30.86 o 
  -4  12   1     2015.90     2044.81     34.29 o 
  -2  12   1     1548.86     1646.88     20.24 o 
   0  12   1     1369.44     1387.70     18.79 o 
   2  12   1        0.49       -2.92      3.73 o 
   4  12   1       40.44       75.26      9.87 o 
   6  12   1      441.75      489.27     26.16 o 
   8  12   1        8.22       12.82     15.74 o 
  10  12   1     1780.70     1693.30     91.74 o 
  -9  13   1     1917.92     1744.56     48.76 o 
  -7  13   1     2812.22     2768.38     60.76 o 
  -5  13   1     8356.85     8387.56    143.53 o 
  -3  13   1     4530.30     4516.54    112.29 o 
  -1  13   1     4051.49     3967.24     32.87 o 
   1  13   1      780.90      681.44     16.33 o 
   3  13   1      476.90      452.80     14.13 o 
   5  13   1      977.71     1072.81     37.99 o 
   7  13   1     1473.95     1562.25     46.65 o 
   9  13   1      177.05      177.82     20.97 o 
  -8  14   1     3711.80     3462.97     77.56 o 
  -6  14   1     5122.22     5157.23     82.48 o 
  -4  14   1     4232.44     4632.80    382.48 o 
  -2  14   1     5016.78     5010.94     66.73 o 
   0  14   1     3253.53     3127.35     65.66 o 
   2  14   1      414.55      336.98     11.03 o 
   4  14   1      395.35      440.75     18.70 o 
   6  14   1      312.77      339.84     23.16 o 
   8  14   1     1413.76     1417.26     34.11 o 
  -7  15   1     1473.45     1481.87     87.26 o 
  -5  15   1     1615.56     1660.79     35.60 o 
  -3  15   1     1790.04     1770.42     28.26 o 
  -1  15   1      832.14      882.03     16.99 o 
   1  15   1      537.32      561.55     14.04 o 
   3  15   1       69.73       47.04     18.43 o 
   5  15   1      131.60      149.92     13.80 o 
   7  15   1      112.43      149.47     18.21 o 
  -6  16   1      494.93      490.08     31.44 o 
  -4  16   1      214.88      209.46     15.08 o 
  -2  16   1      429.92      367.30     21.06 o 
   0  16   1        1.64       -2.99      4.11 o 
   2  16   1      227.46      189.11     11.26 o 
   4  16   1        0.01       -0.55      6.86 o 
   6  16   1        4.75        1.05      7.03 o 
  -3  17   1      113.06      111.64     12.62 o 
  -1  17   1        6.79        9.19      5.94 o 
   1  17   1        3.89        6.21      5.49 o 
   3  17   1       49.48       82.95     11.87 o 
 -16   0   2     2078.64     2073.79     60.19 o 
 -14   0   2     2984.72     2854.19     64.41 o 
 -12   0   2     3462.94     3688.50     68.15 o 
 -10   0   2     6745.53     6824.13     85.77 o 
  -8   0   2     3099.63     3625.95    196.78 o 
  -6   0   2     4846.02     4831.00     82.05 o 
  -4   0   2     4783.01     4359.53    269.78 o 
  -2   0   2    27399.90    24709.67    305.59 o 
   0   0   2    58161.61    60571.53    352.43 o 
   2   0   2   318698.28   240440.77   4090.05 o 
   4   0   2    11102.95    10796.33     83.61 o 
   6   0   2    13001.80    12865.27    101.56 o 
   8   0   2     7914.64     7984.88    103.98 o 
  10   0   2     4167.22     4398.36    188.74 o 
  12   0   2      489.67      545.66     28.94 o 
  14   0   2      375.00      412.33     27.60 o 
 -15   1   2     2411.19     1932.25    397.79 o 
 -13   1   2      742.56      786.60     28.15 o 
 -11   1   2     3155.04     3067.31     70.53 o 
  -9   1   2     3346.10     3336.11     54.08 o 
  -7   1   2       25.72      113.08     60.24 o 
  -5   1   2     2687.20     2460.01     34.17 o 
  -3   1   2     2625.07     2658.36     68.74 o 
  -1   1   2     4737.84     4296.90     56.63 o 
   1   1   2    27082.90    27755.82    124.16 o 
   3   1   2   109852.39   110285.57    354.49 o 
   5   1   2    19810.79    20005.50     96.90 o 
   7   1   2     8077.11     7761.38    205.15 o 
   9   1   2     5068.73     4898.06    163.05 o 
  11   1   2     4116.22     4423.37    132.52 o 
  13   1   2       61.84       77.53     26.59 o 
 -14   2   2      498.51      516.51     21.83 o 
 -12   2   2     1098.88     1038.93     26.59 o 
 -10   2   2     1940.21     1883.54     26.21 o 
  -8   2   2      461.16      457.47     22.72 o 
  -6   2   2     4397.54     5039.28     42.45 o 
  -4   2   2     2269.40     2326.35     31.61 o 
  -2   2   2      108.72      202.01     20.09 o 
   0   2   2     7282.15     7612.21    156.96 o 
   2   2   2      609.12      562.78     27.26 o 
   4   2   2     8806.31     9255.35    157.08 o 
   6   2   2     4283.38     4559.32     89.54 o 
   8   2   2     2285.63     2339.34     27.28 o 
  10   2   2     1868.09     2028.63     39.91 o 
  12   2   2      598.04      622.36     29.18 o 
  14   2   2        0.47        6.20      8.14 o 
 -15   3   2        0.22        4.02      7.68 o 
 -13   3   2      475.09      471.18     39.93 o 
 -11   3   2       28.39       13.23      6.98 o 
  -9   3   2      337.74      328.02     13.93 o 
  -7   3   2      631.72      707.89     23.98 o 
  -5   3   2    21286.60    23838.81    435.15 o 
  -3   3   2        3.08       38.23      9.39 o 
  -1   3   2     1975.73     2097.39     56.91 o 
   1   3   2      447.35      503.09      7.88 o 
   3   3   2      351.60      368.17     10.19 o 
   5   3   2      643.70      695.31      9.85 o 
   7   3   2     1129.35     1144.08     39.69 o 
   9   3   2      100.32      100.02      9.06 o 
  11   3   2       40.08       59.37     14.42 o 
  13   3   2        3.15        3.00      6.91 o 
 -14   4   2     4262.70     4206.54    179.96 o 
 -12   4   2     2711.57     2564.75     39.33 o 
 -10   4   2     1200.18     1116.68     42.51 o 
  -8   4   2      316.84      316.39     19.10 o 
  -6   4   2        0.04        3.33      3.14 o 
  -4   4   2     1228.83     1207.17     24.34 o 
  -2   4   2     9479.99     9806.25    133.51 o 
   0   4   2    31221.89    31667.40    319.69 o 
   2   4   2     9830.10     9427.57    378.94 o 
   4   4   2     3090.33     2838.47     53.99 o 
   6   4   2     9533.57     9844.15    117.55 o 
   8   4   2     5541.23     5387.23     78.80 o 
  10   4   2     1254.94     1219.68     20.50 o 
  12   4   2      808.40      871.88     19.54 o 
  14   4   2        3.66       11.64     10.61 o 
 -15   5   2     4446.71     4411.98     60.01 o 
 -13   5   2     1535.96     1460.24     80.44 o 
 -11   5   2     2948.62     2852.15     31.43 o 
  -9   5   2     1239.56     1332.73     40.46 o 
  -7   5   2      120.47      166.42      8.91 o 
  -5   5   2      699.85      684.36     25.32 o 
  -3   5   2     3438.21     3377.99     27.23 o 
  -1   5   2    39224.35    40667.28   1260.02 o 
   1   5   2    42267.95    41217.87    316.00 o 
   3   5   2    49171.63    50262.25    149.26 o 
   5   5   2    16212.45    16626.07    135.96 o 
   7   5   2    14298.19    14132.92    210.62 o 
   9   5   2     5973.66     5810.41     52.13 o 
  11   5   2     1369.77     1481.78     26.41 o 
  13   5   2       26.71       20.69     16.08 o 
 -14   6   2     1568.08     1646.07     35.74 o 
 -12   6   2     2353.94     2381.36     41.68 o 
 -10   6   2     1570.04     1624.26     23.66 o 
  -8   6   2     1287.00     1312.65     19.80 o 
  -6   6   2      738.30     1024.18     17.34 o 
  -4   6   2     1180.63     1082.48     20.85 o 
  -2   6   2    23327.66    24353.12    464.31 o 
   0   6   2    33622.52    34064.99    201.93 o 
   2   6   2    53386.32    54245.73    268.53 o 
   4   6   2    11302.95    11151.90    238.94 o 
   6   6   2    15708.65    16133.39     99.27 o 
   8   6   2     8209.12     8324.25    109.85 o 
  10   6   2     2196.42     2248.87     50.45 o 
  12   6   2      313.47      343.07     14.01 o 
 -13   7   2      639.96      685.37     32.61 o 
 -11   7   2      517.76      564.88     16.24 o 
  -9   7   2      257.26      281.78     11.91 o 
  -7   7   2     1964.71     2207.67     44.96 o 
  -5   7   2      712.66      687.55      8.70 o 
  -3   7   2     6666.37     6651.95    117.53 o 
  -1   7   2     8981.83     9379.33    131.30 o 
   1   7   2     4555.08     4287.45     75.24 o 
   3   7   2     9045.82     9328.66     55.30 o 
   5   7   2    11399.97    11308.60    252.02 o 
   7   7   2     6729.04     6720.02     73.67 o 
   9   7   2     2261.80     2384.43     50.01 o 
  11   7   2      723.16      853.73     19.60 o 
  13   7   2      363.72      407.59     24.59 o 
 -14   8   2       21.22        5.95     12.72 o 
 -12   8   2       69.01       72.30      8.75 o 
 -10   8   2       19.24        7.28      4.89 o 
  -8   8   2        8.60       80.28     41.23 o 
  -6   8   2     1656.11     1751.98     18.99 o 
  -4   8   2     1147.60     1123.26     13.37 o 
  -2   8   2     1952.61     2050.92     25.68 o 
   0   8   2     1536.38     1682.06     20.97 o 
   2   8   2      584.18      727.42     23.44 o 
   4   8   2      534.63      530.08     10.09 o 
   6   8   2     1544.14     1685.66     28.12 o 
   8   8   2      946.73      997.82     16.29 o 
  10   8   2      816.29      870.04     33.73 o 
  12   8   2      431.71      388.14     15.08 o 
 -13   9   2      503.57      478.75     17.64 o 
 -11   9   2      807.41      821.79     19.65 o 
  -9   9   2      489.42      485.52     15.08 o 
  -7   9   2     1032.24      969.19     20.90 o 
  -5   9   2     3444.78     3594.33     31.95 o 
  -3   9   2      154.92      151.07      6.16 o 
  -1   9   2      140.74      144.74      5.89 o 
   1   9   2     2774.96     2819.49     28.55 o 
   3   9   2     3521.45     3544.35     67.66 o 
   5   9   2     2190.72     2210.70     70.82 o 
   7   9   2      627.59      613.27     19.48 o 
   9   9   2      313.41      335.24     12.68 o 
  11   9   2      148.03      148.21     10.57 o 
 -12  10   2     1558.73     1462.48     79.39 o 
 -10  10   2     2468.96     2548.47     80.05 o 
  -8  10   2     2934.05     3067.29     88.33 o 
  -6  10   2     2012.47     1939.15     36.59 o 
  -4  10   2     5345.78     5276.91    120.55 o 
  -2  10   2     2677.29     2599.75     23.33 o 
   0  10   2     7113.62     7326.20     82.77 o 
   2  10   2    12099.71    12764.88    142.45 o 
   4  10   2     6936.89     7088.36     83.81 o 
   6  10   2     4289.11     4288.38     49.99 o 
   8  10   2     1895.22     1798.04     32.04 o 
  10  10   2     1321.73     1222.79    161.48 o 
 -11  11   2     1793.43     1818.33     46.94 o 
  -9  11   2     1530.53     1608.62     43.84 o 
  -7  11   2      666.20      713.15     47.52 o 
  -5  11   2     3144.92     3110.79     68.49 o 
  -3  11   2     1059.66      966.77     37.24 o 
  -1  11   2     5728.43     5517.24     50.39 o 
   1  11   2     8714.79     8818.47     48.20 o 
   3  11   2    13850.29    15019.81     98.40 o 
   5  11   2     9123.16     8797.48    336.23 o 
   7  11   2     4159.00     4098.49     51.89 o 
   9  11   2     2793.49     2657.86     43.68 o 
  11  11   2      723.29      699.82     46.22 o 
 -10  12   2      743.03      771.57     43.89 o 
  -8  12   2      273.58      331.63     16.16 o 
  -6  12   2       62.46       85.80      9.72 o 
  -4  12   2     1292.87     1271.34     27.04 o 
  -2  12   2     2391.53     2364.92     24.43 o 
   0  12   2     3980.64     3940.27     36.13 o 
   2  12   2     6335.46     6428.35    140.71 o 
   4  12   2    10863.39    10920.18    142.23 o 
   6  12   2     3099.69     3213.30     45.93 o 
   8  12   2     1731.38     1718.68     35.21 o 
  10  12   2      890.70      901.65     43.70 o 
  -9  13   2      126.47      146.31     16.89 o 
  -7  13   2      143.87      153.23     12.85 o 
  -5  13   2     3514.65     3342.01     46.38 o 
  -3  13   2     1159.02     1105.44     27.85 o 
  -1  13   2      446.26      484.72     68.61 o 
   1  13   2     2190.49     2122.82     52.49 o 
   3  13   2     3356.10     3252.13     35.14 o 
   5  13   2      541.09      583.13     20.94 o 
   7  13   2      607.08      625.70     23.45 o 
   9  13   2      379.36      394.62     19.51 o 
  -8  14   2       29.47       24.05      8.24 o 
  -6  14   2     1767.54     1698.29     35.24 o 
  -4  14   2        0.10       -3.04      5.75 o 
  -2  14   2       56.47       72.52      8.36 o 
   0  14   2      289.10      288.33     10.41 o 
   2  14   2       51.70       50.24      6.02 o 
   4  14   2       51.16       54.23      9.16 o 
   6  14   2        3.90       -3.05      9.34 o 
   8  14   2        8.59        5.24      8.81 o 
  -7  15   2       34.70       15.78      7.40 o 
  -5  15   2      101.26      176.67     40.87 o 
  -3  15   2      594.79      579.21     16.94 o 
  -1  15   2     1061.82     1078.19     21.63 o 
   1  15   2     1708.09     1755.47     38.42 o 
   3  15   2      752.92      839.81     68.37 o 
   5  15   2     1199.15     1307.58     32.06 o 
   7  15   2      885.53      889.16     27.97 o 
  -6  16   2       16.12       11.24     15.24 o 
  -4  16   2      638.19      616.05     44.92 o 
  -2  16   2     1348.73     1290.14     46.00 o 
   0  16   2     1648.45     1615.89     25.65 o 
   2  16   2     1036.12     1185.96     32.80 o 
   4  16   2     2782.18     2801.96    141.06 o 
  -3  17   2      382.21      310.50     19.97 o 
  -1  17   2     2072.26     2018.08     52.36 o 
   1  17   2     2167.51     2109.14     84.57 o 
 -15   1   3       48.22       40.64     21.48 o 
 -13   1   3     1015.37      964.85     26.71 o 
 -11   1   3      504.95      529.53     44.83 o 
  -9   1   3     4712.53     4701.99     70.26 o 
  -7   1   3     8565.99     8247.31    417.55 o 
  -5   1   3    33742.61    35988.23    707.17 o 
  -3   1   3    19034.04    19280.30     83.17 o 
  -1   1   3    17238.74    17752.47    136.93 o 
   1   1   3     7719.59     7236.91    318.90 o 
   3   1   3     2263.09     2101.78     23.37 o 
   5   1   3       24.69       17.54      4.39 o 
   7   1   3       93.83      103.36      8.30 o 
   9   1   3       60.11       86.05     26.40 o 
  11   1   3      166.13      136.97     12.11 o 
  13   1   3       64.38       44.85      9.93 o 
 -14   2   3      878.19      838.71     25.93 o 
 -12   2   3       24.36       18.24      7.28 o 
 -10   2   3     4251.77     3942.97     46.39 o 
  -8   2   3    15151.63    14438.47    208.32 o 
  -6   2   3    30798.63    29735.25    163.87 o 
  -4   2   3    79345.75    68943.90    704.02 o 
  -2   2   3    65116.35    58952.18    390.90 o 
   0   2   3    43214.45    42823.16    297.62 o 
   2   2   3    28937.62    31415.33   1436.98 o 
   4   2   3    31842.77    34873.06    305.80 o 
   6   2   3      125.32      112.62      9.61 o 
   8   2   3        0.16       -3.38      3.64 o 
  10   2   3      135.23      102.38     10.43 o 
  12   2   3      181.17      145.41     14.90 o 
  14   2   3      122.80       96.96     12.56 o 
 -15   3   3        8.32       10.58      8.74 o 
 -13   3   3      495.45      451.92     21.62 o 
 -11   3   3     8047.66     7855.12     70.31 o 
  -9   3   3    13419.15    13231.06    227.78 o 
  -7   3   3    42506.59    41640.93    601.21 o 
  -5   3   3    57538.87    54409.96    348.18 o 
  -3   3   3    72654.01    64763.05    412.49 o 
  -1   3   3    38783.97    37025.09    324.26 o 
   1   3   3    27493.88    26743.76    661.19 o 
   3   3   3     7322.14     7179.67    114.23 o 
   5   3   3    35467.61    37900.38    413.85 o 
   7   3   3      130.96      137.41      8.36 o 
   9   3   3       14.10        7.49      4.75 o 
  11   3   3      141.14       82.52      8.28 o 
  13   3   3       70.07       54.86     22.03 o 
 -14   4   3      766.35      764.56     25.71 o 
 -12   4   3     1462.29     1537.88     77.75 o 
 -10   4   3     4617.41     4485.24     38.57 o 
  -8   4   3    12600.48    12565.28    226.85 o 
  -6   4   3    35667.25    35392.00    926.83 o 
  -4   4   3    29866.80    28937.39    384.67 o 
  -2   4   3    31610.84    30570.17     77.20 o 
   0   4   3    28051.14    27524.59    199.27 o 
   2   4   3    18246.36    18336.89    499.81 o 
   4   4   3     2894.37     3210.12    101.44 o 
   6   4   3      288.86      294.12      8.43 o 
   8   4   3        0.14       -0.84      4.02 o 
  10   4   3        4.25       -3.36      4.56 o 
  12   4   3      176.97      158.80     10.81 o 
 -15   5   3      115.51      108.91     13.27 o 
 -13   5   3      244.71      234.63     17.66 o 
 -11   5   3      599.72      599.87     29.89 o 
  -9   5   3     1918.90     1881.99     46.85 o 
  -7   5   3     1103.62     1052.29     17.04 o 
  -5   5   3       95.07      214.70      7.34 o 
  -3   5   3    22143.27    22927.77    266.40 o 
  -1   5   3    10854.11    11118.69     78.86 o 
   1   5   3     5056.35     5240.81     96.43 o 
   3   5   3      909.78     1003.30     54.74 o 
   5   5   3       19.45       36.66      4.68 o 
   7   5   3      117.72      136.75      7.24 o 
   9   5   3        3.85       -5.33      5.33 o 
  11   5   3        0.00        1.95      5.18 o 
  13   5   3       60.72       69.85     10.63 o 
 -14   6   3      229.80      185.14     15.66 o 
 -12   6   3       25.53       26.33      8.70 o 
 -10   6   3       86.82       79.86      7.33 o 
  -8   6   3      252.37      306.24     27.79 o 
  -6   6   3     3734.45     3933.16     55.11 o 
  -4   6   3     2817.65     2856.72     41.05 o 
  -2   6   3     1897.96     1963.15     23.22 o 
   0   6   3      958.26      997.22     60.03 o 
   2   6   3      372.84      366.64     16.75 o 
   4   6   3      338.15      358.86     21.93 o 
   6   6   3       10.74       27.10     10.70 o 
   8   6   3      132.37      133.61     11.41 o 
  10   6   3       38.41       33.32      8.12 o 
  12   6   3      545.66      488.73     16.41 o 
 -13   7   3       56.83       45.62     17.47 o 
 -11   7   3      439.62      386.38     15.31 o 
  -9   7   3     2975.96     2874.33     52.19 o 
  -7   7   3     6196.08     6337.24    147.68 o 
  -5   7   3    23015.33    22617.46    125.59 o 
  -3   7   3    21225.48    20809.99    249.47 o 
  -1   7   3    19141.48    19308.42    186.26 o 
   1   7   3    10857.52    10837.33    165.88 o 
   3   7   3     4497.26     4309.47    103.94 o 
   5   7   3     1479.82     1675.04     27.57 o 
   7   7   3       95.85      102.39      9.61 o 
   9   7   3       50.51       42.38      6.50 o 
  11   7   3       31.27       24.60      6.84 o 
 -14   8   3       38.41       17.76     13.20 o 
 -12   8   3      276.69      251.62     15.14 o 
 -10   8   3     4498.99     4192.47     97.54 o 
  -8   8   3    11384.64    11410.59    233.21 o 
  -6   8   3     8691.00     8780.40     76.15 o 
  -4   8   3    32765.77    32554.39    314.00 o 
  -2   8   3    44089.55    42293.84    118.57 o 
   0   8   3    25668.06    25265.59    127.90 o 
   2   8   3    11189.52    11343.41     89.92 o 
   4   8   3     9772.47    10187.87    223.79 o 
   6   8   3      545.35      578.36     14.61 o 
   8   8   3       24.24       40.30     12.91 o 
  10   8   3      280.35      265.78     18.49 o 
  12   8   3       12.07       16.82      7.09 o 
 -13   9   3       69.62       78.71     13.70 o 
 -11   9   3     4716.62     4187.98     94.06 o 
  -9   9   3     8887.61     8422.25     91.20 o 
  -7   9   3    16912.38    16397.28    111.67 o 
  -5   9   3    12700.72    12704.62    109.19 o 
  -3   9   3    24133.55    23249.11    140.07 o 
  -1   9   3    20439.57    20942.84    186.03 o 
   1   9   3    10276.66    10026.00     48.74 o 
   3   9   3     2149.93     1968.78     30.59 o 
   5   9   3     3581.17     4113.09    100.20 o 
   7   9   3      466.32      497.46     17.82 o 
   9   9   3        6.19       10.51      5.51 o 
  11   9   3      105.62       91.99     18.06 o 
 -12  10   3     1029.56     1016.15     22.54 o 
 -10  10   3     2767.88     2619.88     86.60 o 
  -8  10   3     3359.33     3230.44     34.55 o 
  -6  10   3     6034.65     6005.60     45.84 o 
  -4  10   3     3976.86     3931.09    108.17 o 
  -2  10   3    10774.04    10701.65     75.45 o 
   0  10   3     6852.98     6932.30     64.30 o 
   2  10   3     2843.89     2997.78     42.22 o 
   4  10   3      174.77      205.66     10.00 o 
   6  10   3     1319.41     1307.94     27.54 o 
   8  10   3       20.12       17.37      5.62 o 
  10  10   3        7.02       13.81      5.71 o 
 -11  11   3      272.37      268.76     15.78 o 
  -9  11   3      274.79      252.71     14.57 o 
  -7  11   3       64.60       72.40     11.06 o 
  -5  11   3     3808.57     3851.09     46.59 o 
  -3  11   3     7190.05     6797.85     74.93 o 
  -1  11   3      950.20      905.61     17.71 o 
   1  11   3      128.62      139.82      9.66 o 
   3  11   3       67.44       71.56     11.75 o 
   5  11   3      292.88      323.27     15.87 o 
   7  11   3        3.49        4.13      6.88 o 
   9  11   3        2.91        4.16      7.01 o 
 -10  12   3       46.31       38.42      8.44 o 
  -8  12   3      259.16      265.90     14.92 o 
  -6  12   3     1327.11     1300.15     28.46 o 
  -4  12   3     2114.24     2334.15    116.89 o 
  -2  12   3     3744.11     3942.68     41.68 o 
   0  12   3     2395.91     2513.71     25.57 o 
   2  12   3     1973.70     2099.10     78.59 o 
   4  12   3      528.33      501.60     14.55 o 
   6  12   3       12.16       20.03      8.24 o 
   8  12   3      100.58      112.64     17.95 o 
  -9  13   3     1060.42     1047.31     28.27 o 
  -7  13   3     3714.19     3560.71     49.94 o 
  -5  13   3     4459.57     4820.54     83.22 o 
  -3  13   3    10947.06    10902.66     72.11 o 
  -1  13   3     6120.26     6102.51    111.82 o 
   1  13   3     6093.31     5876.91     63.97 o 
   3  13   3     2720.12     2796.01     43.53 o 
   5  13   3       86.96      110.78     12.04 o 
   7  13   3        2.86        7.69      7.74 o 
  -8  14   3     4592.80     4273.57     57.91 o 
  -6  14   3     4743.61     4563.81     58.56 o 
  -4  14   3     6813.73     6716.70     69.84 o 
  -2  14   3     8244.14     8084.36    109.82 o 
   0  14   3     5561.49     5618.45     50.20 o 
   2  14   3     3807.85     3798.28     40.25 o 
   4  14   3      335.05      367.40     24.21 o 
   6  14   3      298.46      290.62     19.85 o 
  -7  15   3     3526.75     3517.01     53.23 o 
  -5  15   3     2967.73     2916.11     62.68 o 
  -3  15   3     3668.93     3586.11     45.21 o 
  -1  15   3     3145.94     3069.44     71.23 o 
   1  15   3     2345.81     2232.31     53.82 o 
   3  15   3     1770.75     1822.46     36.15 o 
   5  15   3      414.38      390.68     37.63 o 
  -6  16   3     1016.21      880.25     62.27 o 
  -4  16   3      665.93      635.66     23.70 o 
  -2  16   3      545.20      517.94     16.46 o 
   0  16   3      585.84      584.46     18.58 o 
   2  16   3       83.97       96.53     21.96 o 
   4  16   3      553.01      541.18     24.19 o 
  -1  17   3      227.92      275.69     20.76 o 
   1  17   3        5.39        0.51      6.54 o 
 -14   0   4     8819.95     8258.57    115.29 o 
 -12   0   4    19060.09    19211.42    183.87 o 
 -10   0   4     4761.16     4960.28     77.70 o 
  -8   0   4    22514.16    23018.80    152.29 o 
  -6   0   4    21176.19    21793.72    108.62 o 
  -4   0   4    10198.99    10557.09    142.76 o 
  -2   0   4     1258.84     1374.01     80.80 o 
   0   0   4      149.72      192.87     12.98 o 
   2   0   4     1062.58     1118.48     29.93 o 
   4   0   4    15279.33    17324.50    103.62 o 
   6   0   4     3087.09     2842.34     46.94 o 
   8   0   4     2237.31     2443.30     47.56 o 
  10   0   4     1316.47     1394.57     30.69 o 
  12   0   4      552.63      581.51     30.09 o 
 -15   1   4     3104.48     2915.66     51.69 o 
 -13   1   4     6347.99     6532.65    251.64 o 
 -11   1   4     5730.57     5605.98     79.14 o 
  -9   1   4    16473.49    17143.28    197.33 o 
  -7   1   4    24828.71    24989.06    209.75 o 
  -5   1   4    16871.58    17380.00    235.65 o 
  -3   1   4     4065.02     4498.69     35.55 o 
  -1   1   4      529.95      514.44     51.40 o 
   1   1   4       82.07      109.88     17.03 o 
   3   1   4     3909.73     3779.15     53.45 o 
   5   1   4    15361.36    17315.24     79.42 o 
   7   1   4     1289.04     1295.01     23.67 o 
   9   1   4     1535.26     1687.93     32.89 o 
  11   1   4      832.30      901.81     25.67 o 
  13   1   4      521.81      534.06     22.04 o 
 -14   2   4      539.41      592.81     23.36 o 
 -12   2   4     4185.84     4205.48    209.24 o 
 -10   2   4     3578.59     3550.23     84.71 o 
  -8   2   4     4432.66     4531.75     84.70 o 
  -6   2   4     8528.56     8649.10    202.12 o 
  -4   2   4     1382.77     1345.65     26.03 o 
  -2   2   4     1831.45     2136.47     15.40 o 
   0   2   4      716.96      732.45      8.64 o 
   2   2   4       45.34       38.54      6.12 o 
   4   2   4      202.71      314.27     11.39 o 
   6   2   4     3437.79     3524.53     58.41 o 
   8   2   4     1663.07     1754.47     34.22 o 
  10   2   4      260.78      298.34     12.96 o 
  12   2   4      195.98      245.51     15.90 o 
 -15   3   4       35.29       28.56     14.61 o 
 -13   3   4        0.25       -6.22      6.22 o 
 -11   3   4     2365.13     2551.01     40.36 o 
  -9   3   4      317.20      368.05     23.82 o 
  -7   3   4       81.26      128.69     29.55 o 
  -5   3   4       36.68       35.95      2.44 o 
  -3   3   4    25073.53    27490.18    221.98 o 
  -1   3   4      290.86      362.33      7.75 o 
   1   3   4     1215.36     1278.66     29.72 o 
   3   3   4      552.68      521.49     35.08 o 
   5   3   4       29.61       23.07      6.14 o 
   7   3   4      112.48      115.49      7.89 o 
   9   3   4      135.24      136.92     11.87 o 
  11   3   4       43.68       40.02      7.06 o 
  13   3   4        4.30        5.46      7.27 o 
 -14   4   4      721.72      766.24     26.01 o 
 -12   4   4    13463.88    13228.67    178.57 o 
 -10   4   4     9173.35     9430.80    219.61 o 
  -8   4   4     4456.56     4812.74     39.17 o 
  -6   4   4     2602.39     2467.53     33.54 o 
  -4   4   4     1423.61     1139.23     16.05 o 
  -2   4   4     5541.51     5590.08     36.66 o 
   0   4   4       53.48       60.09      3.51 o 
   2   4   4     3885.37     4216.85     52.64 o 
   4   4   4      513.60      458.82     28.68 o 
   6   4   4      192.09      177.30      8.81 o 
   8   4   4     2855.71     2903.45     94.42 o 
  10   4   4     1170.16     1142.08     30.74 o 
  12   4   4      327.40      369.67     15.52 o 
 -15   5   4     2046.78     1970.81     72.50 o 
 -13   5   4     7849.88     7836.80    267.91 o 
 -11   5   4     8155.73     8768.09    210.14 o 
  -9   5   4    16194.52    16776.04     86.65 o 
  -7   5   4     9863.49    10465.67    214.06 o 
  -5   5   4    11342.63    11318.83     84.31 o 
  -3   5   4     5255.14     5296.22     80.65 o 
  -1   5   4     2203.86     2224.62    129.82 o 
   1   5   4     4489.17     4515.81     54.73 o 
   3   5   4     6864.52     7467.07    292.08 o 
   5   5   4     8193.91     8758.70    339.83 o 
   7   5   4      131.43      111.85      6.83 o 
   9   5   4     2379.94     2300.80     36.19 o 
  11   5   4      999.14     1059.66     22.36 o 
 -14   6   4     4053.84     4196.18    289.03 o 
 -12   6   4    10102.84    10453.18    381.35 o 
 -10   6   4     8958.21     9508.70    224.94 o 
  -8   6   4    13841.74    14502.65    260.95 o 
  -6   6   4    10476.00    10802.02     53.44 o 
  -4   6   4    14199.62    15054.56    173.13 o 
  -2   6   4     3944.63     4141.35     41.81 o 
   0   6   4      182.31      228.88      6.60 o 
   2   6   4     3246.25     3491.81    134.16 o 
   4   6   4     5307.09     5556.43    122.28 o 
   6   6   4     2438.03     2451.15     38.53 o 
   8   6   4     1871.28     1849.49     31.52 o 
  10   6   4     1542.85     1660.25     44.73 o 
  12   6   4      472.55      558.01     18.28 o 
 -13   7   4     1941.88     2012.23    148.35 o 
 -11   7   4     4256.64     4389.70    130.53 o 
  -9   7   4     7624.89     7704.89    262.99 o 
  -7   7   4     6475.56     6524.36    111.19 o 
  -5   7   4     4596.19     4490.44     82.16 o 
  -3   7   4     1361.32     1392.53     24.27 o 
  -1   7   4      437.08      471.77     10.30 o 
   1   7   4      200.73      223.77      8.55 o 
   3   7   4     1315.62     1269.78     32.80 o 
   5   7   4     1793.22     1894.20     28.47 o 
   7   7   4     1298.61     1306.17     32.73 o 
   9   7   4      782.28      873.40     24.11 o 
  11   7   4      642.25      698.95     34.22 o 
 -14   8   4      139.89      118.44     28.01 o 
 -12   8   4      264.61      269.80     20.67 o 
 -10   8   4      683.39      643.97     22.79 o 
  -8   8   4      131.95      127.45      8.83 o 
  -6   8   4      109.42      118.78      7.80 o 
  -4   8   4        9.00       18.95      3.43 o 
  -2   8   4     1204.61     1217.63     13.22 o 
   0   8   4       35.48       31.04      3.57 o 
   2   8   4      123.43      121.36     10.65 o 
   4   8   4      222.67      241.81     10.12 o 
   6   8   4       93.16      108.50      7.90 o 
   8   8   4       30.13       25.97      9.94 o 
  10   8   4       76.29       84.92     11.47 o 
 -13   9   4       82.02       71.03     21.29 o 
 -11   9   4     1613.67     1520.32     56.95 o 
  -9   9   4      949.66      968.20     19.94 o 
  -7   9   4     2213.05     2355.46     28.39 o 
  -5   9   4     1012.53     1097.66     18.67 o 
  -3   9   4     7634.69     7823.89     44.95 o 
  -1   9   4     1446.20     1424.05     22.07 o 
   1   9   4        3.32        8.67      5.50 o 
   3   9   4      232.18      211.33      9.72 o 
   5   9   4      825.44      763.47     16.58 o 
   7   9   4      885.15      798.71     29.71 o 
   9   9   4       86.20       63.33     11.13 o 
  11   9   4       44.54       41.37     12.38 o 
 -12  10   4     3999.96     3713.59     49.37 o 
 -10  10   4     3809.21     3771.76     79.55 o 
  -8  10   4     6571.28     6632.64     61.76 o 
  -6  10   4     6785.01     6817.35    162.93 o 
  -4  10   4       86.89       90.58     10.68 o 
  -2  10   4       79.59       79.93      4.92 o 
   0  10   4      395.17      384.80     10.12 o 
   2  10   4      237.92      271.62     10.49 o 
   4  10   4      970.03     1000.06     26.50 o 
   6  10   4      681.07      636.24     20.20 o 
   8  10   4     1214.00     1116.63     68.75 o 
  10  10   4      472.96      429.01     57.97 o 
 -11  11   4     2890.12     2826.63     45.19 o 
  -9  11   4     7423.61     7495.24    246.38 o 
  -7  11   4     8561.08     8851.41    381.42 o 
  -5  11   4     9038.28     8852.13     74.54 o 
  -3  11   4        3.66       30.80     14.71 o 
  -1  11   4      394.98      395.93     18.10 o 
   1  11   4      206.08      232.06      8.86 o 
   3  11   4      639.87      694.55     17.67 o 
   5  11   4     2512.34     2528.48     96.66 o 
   7  11   4     1790.21     1717.71     52.41 o 
   9  11   4      816.15      795.35    100.33 o 
 -10  12   4     2918.30     2943.52    247.66 o 
  -8  12   4     5603.76     5453.91     63.34 o 
  -6  12   4     4762.88     4872.24    131.63 o 
  -4  12   4     4248.90     4451.62     76.46 o 
  -2  12   4        1.47        8.76      8.40 o 
   0  12   4        1.68        1.89      8.89 o 
   2  12   4      116.30      134.24     13.43 o 
   4  12   4      832.46      852.46     18.82 o 
   6  12   4     3231.89     3131.01     73.77 o 
   8  12   4      270.57      335.24     20.83 o 
  -9  13   4      655.70      632.13     23.27 o 
  -7  13   4     1291.26     1303.26     49.48 o 
  -5  13   4      291.35      281.87     15.73 o 
  -3  13   4      987.07     1016.85     20.58 o 
  -1  13   4       55.65       54.41      6.11 o 
   1  13   4       63.94       56.96      6.28 o 
   3  13   4       79.56       84.04      8.38 o 
   5  13   4      326.40      362.89     18.16 o 
   7  13   4       73.59       93.77     11.81 o 
  -8  14   4        9.20       18.14      8.00 o 
  -6  14   4        0.30       -0.49      8.26 o 
  -4  14   4      179.88      190.96     15.09 o 
  -2  14   4      532.05      560.04     16.39 o 
   0  14   4       59.10       57.69      6.72 o 
   2  14   4      152.21      138.34     18.21 o 
   4  14   4        0.47        2.77      7.15 o 
   6  14   4        3.24       -6.65      7.46 o 
  -7  15   4      779.46      854.66     49.63 o 
  -5  15   4      547.42      557.85     34.63 o 
  -3  15   4      793.77      836.99     19.95 o 
  -1  15   4       55.35       82.44      8.74 o 
   1  15   4       88.21       77.79      8.50 o 
   3  15   4      302.26      315.59     17.05 o 
   5  15   4      135.43      148.41     26.35 o 
  -4  16   4      180.85      179.60     14.10 o 
  -2  16   4       68.89       58.88      7.86 o 
   0  16   4       46.44       77.79     17.44 o 
   2  16   4      187.97      177.57     14.88 o 
 -15   1   5      266.06      233.33     39.93 o 
 -13   1   5      123.76      135.85     15.84 o 
 -11   1   5      824.02      900.82     55.24 o 
  -9   1   5      632.75      649.17     20.77 o 
  -7   1   5      519.95      564.35     10.38 o 
  -5   1   5     2919.45     3120.08     56.54 o 
  -3   1   5     7912.64     8442.36    185.90 o 
  -1   1   5     3077.81     2891.97     21.13 o 
   1   1   5     8963.58    10651.28    298.87 o 
   3   1   5     2989.95     3035.21     53.88 o 
   5   1   5     2489.57     2552.07     27.36 o 
   7   1   5      305.20      375.54     16.01 o 
   9   1   5      136.85      152.42     10.46 o 
  11   1   5       42.59       61.40     12.45 o 
 -14   2   5     1181.71     1285.08     33.55 o 
 -12   2   5      561.73      613.75    149.43 o 
 -10   2   5     6846.87     6389.28    361.86 o 
  -8   2   5     1531.13     1557.00     46.78 o 
  -6   2   5     7504.08     7360.28     68.03 o 
  -4   2   5    18141.46    17609.02    168.54 o 
  -2   2   5    31274.08    31561.44    260.73 o 
   0   2   5    27550.68    26635.92    949.18 o 
   2   2   5    14724.04    15338.25    526.01 o 
   4   2   5     9252.07     9207.29    116.24 o 
   6   2   5     4884.92     5250.60     50.81 o 
   8   2   5      766.29      887.43     29.64 o 
  10   2   5      191.03      236.56     12.05 o 
  12   2   5       21.61       23.35      8.21 o 
 -15   3   5     2124.65     2041.36     85.55 o 
 -13   3   5     1693.93     1682.41     63.26 o 
 -11   3   5     2594.84     2732.91     91.00 o 
  -9   3   5     1467.72     1500.15     31.86 o 
  -7   3   5     3266.75     3376.56     43.40 o 
  -5   3   5    15233.40    15508.22    102.15 o 
  -3   3   5    24273.67    23081.64    157.88 o 
  -1   3   5    23183.20    23067.93    236.82 o 
   1   3   5    14760.04    15809.71    316.53 o 
   3   3   5    15575.52    16573.00    307.22 o 
   5   3   5     6498.88     6437.78    171.08 o 
   7   3   5    11885.37    13099.46    144.69 o 
   9   3   5       17.86       49.94      8.77 o 
  11   3   5       71.38      115.05      9.96 o 
 -14   4   5      342.15      359.72     19.89 o 
 -12   4   5       25.81       32.83     12.81 o 
 -10   4   5      395.40      349.86     17.72 o 
  -8   4   5     1480.33     1552.97     23.58 o 
  -6   4   5     4776.43     4831.51     47.56 o 
  -4   4   5    12363.72    13104.70    134.92 o 
  -2   4   5     6868.98     6550.74     69.16 o 
   0   4   5    14839.13    14308.92    100.96 o 
   2   4   5     9908.54    10030.85    236.08 o 
   4   4   5     5037.36     5420.11    175.88 o 
   6   4   5      662.09      739.82     15.90 o 
   8   4   5     1404.47     1532.64     23.36 o 
  10   4   5      192.96      233.36     14.76 o 
  12   4   5       31.73       40.36     11.21 o 
 -13   5   5       78.91       64.99     10.93 o 
 -11   5   5      273.60      236.36     16.34 o 
  -9   5   5      202.59      244.63     11.34 o 
  -7   5   5      106.78      116.18      6.36 o 
  -5   5   5      114.41      148.15      5.63 o 
  -3   5   5      537.66      505.19     17.85 o 
  -1   5   5    11803.95    12408.15    116.90 o 
   1   5   5     2471.93     2543.43     46.98 o 
   3   5   5      775.63      832.55     14.79 o 
   5   5   5     1035.65     1086.95     23.15 o 
   7   5   5        2.24       -3.45      3.45 o 
   9   5   5       78.14      106.75     11.17 o 
  11   5   5        9.82       17.20      7.01 o 
 -14   6   5       71.86       61.03     11.64 o 
 -12   6   5       10.12       29.46     10.34 o 
 -10   6   5      683.40      645.22     16.58 o 
  -8   6   5      184.49      222.15      8.74 o 
  -6   6   5      148.20      136.38      6.79 o 
  -4   6   5     1869.38     1978.49     15.83 o 
  -2   6   5     2821.47     2963.71     68.03 o 
   0   6   5      191.74      256.53     11.43 o 
   2   6   5      735.37      735.81     14.05 o 
   4   6   5      275.93      224.70     16.81 o 
   6   6   5       41.70       40.24     14.35 o 
   8   6   5        4.87        3.88      6.30 o 
  10   6   5       39.04       47.03      9.79 o 
 -13   7   5      662.76      652.20     23.58 o 
 -11   7   5      160.17      216.34     26.75 o 
  -9   7   5      442.92      465.14     12.06 o 
  -7   7   5      609.50      578.55     12.06 o 
  -5   7   5     2987.82     3119.00     22.48 o 
  -3   7   5     4966.09     5205.70     32.02 o 
  -1   7   5     7276.15     7271.06     54.36 o 
   1   7   5    12065.29    12112.29     84.61 o 
   3   7   5     5410.67     5192.70    156.55 o 
   5   7   5     2552.65     2407.53     35.69 o 
   7   7   5     1054.34     1034.39     36.23 o 
   9   7   5       54.40       84.90     10.76 o 
  11   7   5       32.11       43.06      8.15 o 
 -12   8   5     1179.97     1277.36     40.87 o 
 -10   8   5     1426.38     1334.96     50.36 o 
  -8   8   5     1314.80     1180.14     34.38 o 
  -6   8   5     3748.62     3748.13     73.76 o 
  -4   8   5     4799.30     4979.43    253.56 o 
  -2   8   5    15144.96    15449.60    118.33 o 
   0   8   5    20858.72    20657.97    199.31 o 
   2   8   5     8632.03     8775.45     54.38 o 
   4   8   5     5258.11     5136.55     41.63 o 
   6   8   5     2778.52     2698.11    134.70 o 
   8   8   5      600.37      568.89     97.26 o 
  10   8   5      141.45      172.63     45.19 o 
 -13   9   5      753.30      716.14     29.47 o 
 -11   9   5      289.79      280.86     22.28 o 
  -9   9   5     1239.71     1092.36     29.37 o 
  -7   9   5     2986.72     2883.19     31.70 o 
  -5   9   5     5077.41     5088.01     41.30 o 
  -3   9   5     4874.08     4661.20    224.61 o 
  -1   9   5     7945.03     7978.80     58.67 o 
   1   9   5     7582.66     7715.17    196.95 o 
   3   9   5     5077.71     5009.87     41.33 o 
   5   9   5     1667.99     1792.36     29.77 o 
   7   9   5     1898.98     1952.88    130.38 o 
   9   9   5      589.45      553.70    109.45 o 
 -12  10   5      154.06      207.47     12.17 o 
 -10  10   5      141.08      151.93     10.27 o 
  -8  10   5     1258.71     1258.03     22.45 o 
  -6  10   5     1419.52     1407.24     38.41 o 
  -4  10   5     2036.31     2034.28     25.76 o 
  -2  10   5      463.94      522.29     17.96 o 
   0  10   5     7322.37     7449.38     77.26 o 
   2  10   5     3175.33     3284.95     33.56 o 
   4  10   5     1050.13     1064.67     20.18 o 
   6  10   5      138.01      165.88     12.72 o 
   8  10   5     1111.39     1083.00    114.97 o 
 -11  11   5       79.25       96.83     10.06 o 
  -9  11   5      311.16      316.57     13.21 o 
  -7  11   5      132.57      154.39     16.87 o 
  -5  11   5        0.47       16.67     12.45 o 
  -3  11   5      269.15      291.76      9.98 o 
  -1  11   5     5763.67     5678.99     88.22 o 
   1  11   5       73.63       97.01     11.67 o 
   3  11   5       13.26       17.88      5.39 o 
   5  11   5       40.64       59.56      7.69 o 
   7  11   5        2.23       12.18      7.85 o 
 -10  12   5      138.91      116.27     26.61 o 
  -8  12   5      136.52      194.80     78.42 o 
  -6  12   5        0.86        2.61      6.41 o 
  -4  12   5      860.38      764.82     22.46 o 
  -2  12   5     3795.47     3860.75     73.41 o 
   0  12   5      712.56      678.43     18.69 o 
   2  12   5      887.21      815.78     32.93 o 
   4  12   5      823.30      781.47     18.69 o 
   6  12   5      287.64      286.04     16.42 o 
  -9  13   5        2.07        6.31      7.38 o 
  -7  13   5       57.78       64.62     17.78 o 
  -5  13   5     1233.67     1199.53     69.04 o 
  -3  13   5      948.56      969.35     20.07 o 
  -1  13   5     6580.62     6366.66     86.50 o 
   1  13   5     3548.82     3534.07     87.19 o 
   3  13   5     2381.87     2334.93     35.28 o 
   5  13   5     1270.17     1217.24     29.91 o 
  -8  14   5       55.68       34.65     11.81 o 
  -6  14   5      864.44      840.54     32.44 o 
  -4  14   5     1790.44     1719.19     35.16 o 
  -2  14   5     2791.75     2969.35     42.75 o 
   0  14   5     4406.83     4544.34     89.45 o 
   2  14   5     1715.34     1723.67     34.84 o 
   4  14   5     1805.07     1847.51     81.50 o 
  -5  15   5     1117.95     1097.50     42.38 o 
  -3  15   5     2110.82     1987.47     66.09 o 
  -1  15   5     1872.11     1792.98     47.95 o 
   1  15   5     1332.68     1431.12     33.12 o 
   3  15   5      974.86     1040.83     42.62 o 
  -2  16   5      209.56      207.34     19.63 o 
 -14   0   6     2367.47     2339.20     62.25 o 
 -12   0   6    11930.38    12003.75    141.54 o 
 -10   0   6    18891.82    18033.13    168.66 o 
  -8   0   6      303.54      344.46     23.13 o 
  -6   0   6    32256.06    31976.16    162.66 o 
  -4   0   6    34268.74    35124.35   1056.76 o 
  -2   0   6    24535.01    23989.62    274.39 o 
   0   0   6     8663.96     9146.89    284.16 o 
   2   0   6     3155.41     3461.91     55.00 o 
   4   0   6      548.37      776.15     73.74 o 
   6   0   6      137.01       95.61     13.25 o 
   8   0   6      335.36      297.28     22.85 o 
  10   0   6        0.42       -5.33      6.64 o 
 -15   1   6      265.93      320.32     19.58 o 
 -13   1   6     3180.12     3176.53     87.50 o 
 -11   1   6     9155.82     9358.00    123.90 o 
  -9   1   6    17016.11    17087.42    274.13 o 
  -7   1   6    14008.27    15103.04    213.66 o 
  -5   1   6    23627.97    23448.38    113.45 o 
  -3   1   6    22673.72    22709.62    540.51 o 
  -1   1   6    11791.44    12389.02    113.85 o 
   1   1   6      601.18      530.78     12.84 o 
   3   1   6      687.75      781.90     17.21 o 
   5   1   6       67.15      111.78      7.96 o 
   7   1   6      238.06      224.56     13.71 o 
   9   1   6        2.93        4.38      6.85 o 
  11   1   6      182.22      165.08     11.66 o 
 -14   2   6      399.68      439.11     21.20 o 
 -12   2   6     2233.09     2286.79     49.56 o 
 -10   2   6     6133.78     6244.56     87.16 o 
  -8   2   6     3625.47     3548.05     43.86 o 
  -6   2   6     4089.88     4233.48     70.52 o 
  -4   2   6    10611.31     9454.10    655.21 o 
  -2   2   6     3616.23     3617.72    110.23 o 
   0   2   6      189.44      246.39     15.83 o 
   2   2   6      991.43      987.57     78.02 o 
   4   2   6      447.72      449.33     12.54 o 
   6   2   6      105.50      169.52      9.45 o 
   8   2   6      398.38      353.21     15.97 o 
  10   2   6      145.72      131.64     12.31 o 
 -15   3   6        1.15        6.78      8.20 o 
 -13   3   6       11.17       17.90     14.54 o 
 -11   3   6       42.90       67.15     27.19 o 
  -9   3   6     2751.12     2868.86     53.71 o 
  -7   3   6      576.35      617.83     14.65 o 
  -5   3   6      184.02      201.23      7.67 o 
  -3   3   6       33.73       39.44      6.86 o 
  -1   3   6     3235.48     3519.25     27.15 o 
   1   3   6       79.56      118.73      9.52 o 
   3   3   6       14.51       11.64      5.29 o 
   5   3   6       99.74       91.31      7.76 o 
   7   3   6       40.88       37.40      6.05 o 
   9   3   6        0.21       -0.02      5.32 o 
  11   3   6        5.17        4.47      6.36 o 
 -14   4   6      372.57      385.87     20.59 o 
 -12   4   6     1348.00     1402.88     68.87 o 
 -10   4   6    10261.71    10061.24    226.56 o 
  -8   4   6     8080.52     8137.27    100.23 o 
  -6   4   6     6138.41     5930.78     56.94 o 
  -4   4   6     5272.96     4957.48     44.74 o 
  -2   4   6     4297.17     4113.95     29.91 o 
   0   4   6     7677.39     7700.61    175.92 o 
   2   4   6     1066.10     1158.61     49.72 o 
   4   4   6        0.19        8.55      6.07 o 
   6   4   6        0.06       -1.41      4.12 o 
   8   4   6       28.47       37.30      8.36 o 
  10   4   6      294.35      228.92     24.24 o 
 -13   5   6     1776.80     1872.70    130.76 o 
 -11   5   6     6522.77     6649.97    388.02 o 
  -9   5   6    13698.08    13677.29    248.32 o 
  -7   5   6    18770.62    18842.09    175.55 o 
  -5   5   6    15066.19    15125.80    198.80 o 
  -3   5   6    14263.28    14323.34    146.03 o 
  -1   5   6     6191.07     6044.17     82.04 o 
   1   5   6     5311.12     5251.22    153.15 o 
   3   5   6      495.64      543.91     17.28 o 
   5   5   6       18.67        5.17      5.61 o 
   7   5   6      193.24      136.64     14.82 o 
   9   5   6      302.22      294.27     16.02 o 
 -14   6   6     1629.92     1721.17     38.51 o 
 -12   6   6     4815.74     4766.58    108.08 o 
 -10   6   6    10185.15     9968.59    129.35 o 
  -8   6   6     8015.75     9083.24    155.80 o 
  -6   6   6    24345.04    24151.54    124.25 o 
  -4   6   6    15621.06    15891.56    204.94 o 
  -2   6   6    14482.55    15026.47     92.74 o 
   0   6   6     6613.51     6302.62     46.96 o 
   2   6   6     2348.95     2486.08    156.42 o 
   4   6   6       17.75       38.31     11.61 o 
   6   6   6      156.58      123.24     11.23 o 
   8   6   6      374.63      329.88     16.18 o 
  10   6   6        3.48       17.97      8.03 o 
 -13   7   6     1280.97     1223.80     29.62 o 
 -11   7   6     1949.22     2150.70    159.30 o 
  -9   7   6     8936.48     8767.82    169.41 o 
  -7   7   6    11569.69    11400.23    297.56 o 
  -5   7   6     8897.18     9133.48     86.67 o 
  -3   7   6     3908.18     4130.32     49.99 o 
  -1   7   6     4844.23     5315.15     41.19 o 
   1   7   6     1658.79     1697.64     66.50 o 
   3   7   6      296.70      342.57     26.97 o 
   5   7   6       18.12        6.34      5.94 o 
   7   7   6       10.11        5.47     10.46 o 
   9   7   6      143.97      139.43     19.39 o 
 -12   8   6      146.39      154.00     14.09 o 
 -10   8   6      334.47      364.75     31.62 o 
  -8   8   6     1528.24     1435.25     46.49 o 
  -6   8   6     1104.38     1089.17     19.10 o 
  -4   8   6      177.50      193.81      8.13 o 
  -2   8   6       28.15       24.14      3.98 o 
   0   8   6     1017.98     1037.74     28.22 o 
   2   8   6     2167.56     2452.28     82.62 o 
   4   8   6       29.02       36.23      7.99 o 
   6   8   6       26.73       25.88      7.82 o 
   8   8   6        0.62       -2.26     11.42 o 
 -11   9   6      468.86      480.88     15.67 o 
  -9   9   6     1935.95     1828.90     66.45 o 
  -7   9   6      485.02      547.28     16.09 o 
  -5   9   6     2554.06     2553.52     37.49 o 
  -3   9   6     1970.76     1890.47     33.41 o 
  -1   9   6     2206.67     2192.07     25.25 o 
   1   9   6      768.76      777.71     29.71 o 
   3   9   6      161.49      177.05     52.48 o 
   5   9   6       12.93        8.84      7.87 o 
   7   9   6       62.00       44.68     14.69 o 
 -10  10   6     3216.23     2950.89     58.89 o 
  -8  10   6     3001.43     3119.23     36.03 o 
  -6  10   6     5350.98     5352.23     46.76 o 
  -4  10   6     6005.19     5997.34    133.10 o 
  -2  10   6     1638.60     1614.90     49.09 o 
   0  10   6     1554.69     1499.02     88.05 o 
   2  10   6     1368.63     1362.28     28.47 o 
   4  10   6       87.09       98.86     12.45 o 
   6  10   6       12.89        6.77      8.26 o 
   8  10   6        2.64       16.75     12.33 o 
 -11  11   6     3731.24     3763.52     82.78 o 
  -9  11   6     4274.35     4387.60     77.42 o 
  -7  11   6     8916.76     9012.81     64.53 o 
  -5  11   6     9947.07    10061.16    129.74 o 
  -3  11   6    10512.99    10533.31    120.99 o 
  -1  11   6      813.00      820.66     15.52 o 
   1  11   6     1442.52     1356.73     29.56 o 
   3  11   6      322.24      364.57     23.30 o 
   5  11   6       35.13       30.47      8.31 o 
   7  11   6       69.51       45.36     13.68 o 
 -10  12   6     2171.31     2004.32     47.16 o 
  -8  12   6     4565.68     4659.73     57.85 o 
  -6  12   6     6582.02     6489.21    171.87 o 
  -4  12   6     6298.39     6498.86     67.18 o 
  -2  12   6     5206.47     5237.68    187.83 o 
   0  12   6      341.75      378.00     16.61 o 
   2  12   6      439.71      490.96     27.38 o 
   4  12   6       77.88       64.24      9.79 o 
   6  12   6        0.19       17.95     12.29 o 
  -7  13   6      704.60      641.32     22.87 o 
  -5  13   6     1866.21     1673.73    332.42 o 
  -3  13   6      563.21      573.67     45.24 o 
  -1  13   6      262.26      263.10     12.32 o 
   1  13   6      443.50      442.19     19.24 o 
   3  13   6      176.26      174.36     14.16 o 
  -6  14   6       17.57       24.01      8.41 o 
  -4  14   6        2.03       15.07      7.41 o 
  -2  14   6       36.64       49.85     21.86 o 
   0  14   6     1009.72      939.25     26.46 o 
   2  14   6      265.82      273.59     16.58 o 
  -3  15   6      469.92      484.19     21.16 o 
  -1  15   6      282.17      279.70     16.79 o 
 -13   1   7      681.24      714.34     25.52 o 
 -11   1   7     1197.78     1187.33     76.79 o 
  -9   1   7      147.85      117.07     11.26 o 
  -7   1   7     8252.79     8376.69     46.42 o 
  -5   1   7      610.43      618.20     12.18 o 
  -3   1   7       12.85       14.90      3.69 o 
  -1   1   7      227.00      209.66      8.01 o 
   1   1   7       96.82       57.60      5.90 o 
   3   1   7     2806.12     2664.42     59.80 o 
   5   1   7      312.60      327.21     12.32 o 
   7   1   7      392.17      382.94     17.28 o 
   9   1   7       19.37       20.75      8.62 o 
 -14   2   7     3458.05     3400.93    246.65 o 
 -12   2   7     6168.13     6743.44     80.06 o 
 -10   2   7     7840.12     7884.19     75.41 o 
  -8   2   7    12161.92    12015.27    139.34 o 
  -6   2   7      129.56      162.42      7.55 o 
  -4   2   7        8.62      134.92     78.58 o 
  -2   2   7      917.14     1000.84     13.05 o 
   0   2   7     2740.35     2909.84    117.82 o 
   2   2   7     2484.74     2389.22    154.57 o 
   4   2   7     1354.77     1182.86     60.48 o 
   6   2   7     1007.34      961.85     47.42 o 
   8   2   7      597.07      605.32     35.54 o 
  10   2   7      326.81      346.62     49.44 o 
 -13   3   7     6004.90     6425.23     73.72 o 
 -11   3   7     6155.84     5963.41    266.66 o 
  -9   3   7     9035.44     9188.68    101.72 o 
  -7   3   7     4337.98     4259.24    111.08 o 
  -5   3   7        2.15        7.99      3.73 o 
  -3   3   7      339.00      359.48      8.18 o 
  -1   3   7     1708.83     1714.88     19.03 o 
   1   3   7     1848.62     1581.70     38.61 o 
   3   3   7     2517.39     2471.38     35.79 o 
   5   3   7     2194.16     2049.31     72.47 o 
   7   3   7      781.22      753.97     21.82 o 
   9   3   7     1300.98     1270.86     82.24 o 
 -14   4   7     2607.38     2511.63    112.24 o 
 -12   4   7     2931.57     2945.42    200.50 o 
 -10   4   7     3904.80     4082.65    140.99 o 
  -8   4   7     3515.36     3303.60     42.36 o 
  -6   4   7      136.83      136.79      6.16 o 
  -4   4   7       74.23       51.45      4.09 o 
  -2   4   7      104.96      128.06      6.98 o 
   0   4   7      457.65      421.61     19.43 o 
   2   4   7     1948.65     1960.43     51.67 o 
   4   4   7      988.69      940.54     30.41 o 
   6   4   7      528.01      467.23     20.23 o 
   8   4   7      165.48      212.04     14.34 o 
 -13   5   7      272.69      306.91     29.16 o 
 -11   5   7      506.42      509.41     26.81 o 
  -9   5   7       56.73       46.18     12.20 o 
  -7   5   7      351.25      315.36     12.02 o 
  -5   5   7      220.43      169.40      8.08 o 
  -3   5   7        0.43        0.78      3.06 o 
  -1   5   7       96.12      105.74      7.79 o 
   1   5   7      802.67      878.63     21.72 o 
   3   5   7      511.98      534.56     18.44 o 
   5   5   7       41.03       43.34      5.50 o 
   7   5   7      173.91      165.11     10.03 o 
   9   5   7       31.03       22.81      8.03 o 
 -12   6   7       80.37       60.57     10.37 o 
 -10   6   7      345.86      360.58     14.38 o 
  -8   6   7     1322.18     1309.07     22.98 o 
  -6   6   7      558.08      562.21     15.02 o 
  -4   6   7       84.43       73.21      5.47 o 
  -2   6   7      164.24      176.82      9.72 o 
   0   6   7      119.09      112.12      9.59 o 
   2   6   7     1103.75     1102.46     24.20 o 
   4   6   7      703.04      711.49     32.85 o 
   6   6   7       62.97       44.13      8.30 o 
   8   6   7        0.46       -5.94      5.94 o 
 -13   7   7     1277.56     1207.04     46.65 o 
 -11   7   7     2506.50     2589.48     43.67 o 
  -9   7   7     2085.90     2170.13     41.73 o 
  -7   7   7     4515.69     4078.91     58.27 o 
  -5   7   7      284.84      318.51     15.17 o 
  -3   7   7       23.71       24.21      7.56 o 
  -1   7   7      134.32      125.77     11.18 o 
   1   7   7     1814.76     1775.10     31.14 o 
   3   7   7     2697.68     2488.14    136.28 o 
   5   7   7      475.12      438.05     25.58 o 
   7   7   7      402.87      392.51     26.83 o 
 -10   8   7     5200.12     5031.26     60.89 o 
  -8   8   7     5066.97     4768.90     57.01 o 
  -6   8   7       16.02       24.81      8.28 o 
  -4   8   7        2.30       -3.35      3.35 o 
  -2   8   7      281.58      338.74     19.94 o 
   0   8   7     1181.43     1119.81     25.19 o 
   2   8   7     2772.91     2795.55    147.92 o 
   4   8   7      697.73      671.62     22.24 o 
   6   8   7      882.19      820.75     24.64 o 
 -11   9   7     2839.72     3055.38    115.84 o 
  -9   9   7     2637.67     2620.21     43.73 o 
  -7   9   7      924.06      983.08     26.36 o 
  -5   9   7       16.76       12.60      8.71 o 
  -3   9   7       20.40       20.53      5.09 o 
  -1   9   7      192.08      191.53      9.88 o 
   1   9   7      301.67      282.02     14.96 o 
   3   9   7     1164.61     1256.03    120.88 o 
   5   9   7      907.29      922.39     25.72 o 
   7   9   7      306.10      311.35     24.96 o 
 -10  10   7     1105.63     1305.29     34.00 o 
  -8  10   7      268.39      307.90     18.77 o 
  -6  10   7       48.95       45.10      8.76 o 
  -4  10   7        0.09        3.97      6.27 o 
  -2  10   7       38.27       26.29      6.04 o 
   0  10   7       20.41       22.31      7.17 o 
   2  10   7     1807.68     1741.80     33.80 o 
   4  10   7      242.47      263.97     45.84 o 
   6  10   7      126.09      135.30     14.05 o 
  -9  11   7        4.17        6.01      7.92 o 
  -7  11   7      122.90      140.74     13.52 o 
  -5  11   7       82.74       78.29     10.58 o 
  -3  11   7       63.13       57.97     12.00 o 
  -1  11   7        1.05       -5.49      5.49 o 
   1  11   7      539.64      564.87     20.94 o 
   3  11   7        0.23        0.37      6.64 o 
   5  11   7        0.12       -5.43      7.79 o 
  -8  12   7      270.87      282.50     24.96 o 
  -6  12   7      284.66      301.17     25.34 o 
  -4  12   7       26.77       52.60     13.01 o 
  -2  12   7      130.62      120.42     17.90 o 
   0  12   7      766.42      723.92     23.35 o 
   2  12   7       25.96       26.17     16.73 o 
   4  12   7      292.74      288.47     19.20 o 
  -7  13   7      238.38      225.63     23.85 o 
  -5  13   7      669.09      698.53     36.00 o 
  -3  13   7       14.50       -0.29      9.65 o 
  -1  13   7        5.18        6.53      9.60 o 
   1  13   7     2291.50     2074.91     39.49 o 
  -2  14   7       75.58       73.39     16.46 o 
 -12   0   8       32.54       63.07     14.59 o 
 -10   0   8     1996.00     2086.36     55.43 o 
  -8   0   8     3912.28     3860.42     69.74 o 
  -6   0   8       28.55       40.10      7.77 o 
  -4   0   8    18083.38    18283.82    267.05 o 
  -2   0   8    12129.42    12409.49    129.35 o 
   0   0   8     8713.35     8066.08     65.51 o 
   2   0   8     4810.19     4326.76     48.29 o 
   4   0   8      979.73      993.46     34.12 o 
   6   0   8      182.46      224.52     19.82 o 
   8   0   8       38.62       59.99     15.26 o 
 -13   1   8      269.23      217.18     26.81 o 
 -11   1   8      874.49      991.46     28.81 o 
  -9   1   8     5452.88     5513.65    143.72 o 
  -7   1   8     8893.51     9378.33    201.36 o 
  -5   1   8      780.23      888.68     15.39 o 
  -3   1   8     8112.98     8318.94    106.75 o 
  -1   1   8     7944.90     7706.09     95.53 o 
   1   1   8     3899.17     3694.00     30.91 o 
   3   1   8      228.98      237.12     11.33 o 
   5   1   8      845.35      878.42     24.55 o 
   7   1   8      165.71      243.75     19.46 o 
 -12   2   8       11.75       40.09     12.53 o 
 -10   2   8     1204.47     1278.05     30.97 o 
  -8   2   8     2128.27     2136.28     57.74 o 
  -6   2   8     2931.64     3042.83     62.47 o 
  -4   2   8      670.86      692.54     22.83 o 
  -2   2   8     2291.93     2215.73     35.01 o 
   0   2   8     1148.95     1187.88     23.62 o 
   2   2   8       41.60       41.37      6.26 o 
   4   2   8      194.77      203.02     16.26 o 
   6   2   8      163.49      158.07     16.08 o 
   8   2   8       20.65       28.15      8.77 o 
 -13   3   8      221.96      307.67     29.01 o 
 -11   3   8       11.83       29.67     15.26 o 
  -9   3   8       12.03        6.38      7.63 o 
  -7   3   8      596.28      597.63     26.80 o 
  -5   3   8       82.04       81.94      5.22 o 
  -3   3   8      127.01      117.31      6.34 o 
  -1   3   8        8.79       41.68      5.28 o 
   1   3   8      148.71      145.67     12.22 o 
   3   3   8        0.09        1.15      4.01 o 
   5   3   8       12.35        5.20      5.20 o 
   7   3   8        3.94        2.67      6.72 o 
 -12   4   8        1.72       -1.14      7.00 o 
 -10   4   8      358.26      360.10     36.48 o 
  -8   4   8     1615.04     1617.35     25.54 o 
  -6   4   8     3283.77     3430.67     39.11 o 
  -4   4   8     3523.20     3518.24     57.19 o 
  -2   4   8     2917.09     2863.02     34.13 o 
   0   4   8     1507.83     1540.43     86.18 o 
   2   4   8     1555.64     1537.50     30.75 o 
   4   4   8      204.25      173.42     13.83 o 
   6   4   8      213.77      233.64     11.15 o 
   8   4   8        2.90        2.66      6.85 o 
 -11   5   8      497.90      638.48     41.42 o 
  -9   5   8     1579.87     1530.68     25.74 o 
  -7   5   8     4192.88     4375.09     41.80 o 
  -5   5   8     3905.70     4106.20     32.35 o 
  -3   5   8     7769.28     7741.20     46.13 o 
  -1   5   8     4942.04     4654.60     62.92 o 
   1   5   8     1897.37     1893.30     95.94 o 
   3   5   8     2405.43     2284.04     83.15 o 
   5   5   8     1061.73      956.30     94.03 o 
   7   5   8       49.82       61.32     10.70 o 
 -12   6   8      182.76      183.10     21.36 o 
 -10   6   8      714.38      743.62     23.90 o 
  -8   6   8     1840.02     1853.17     35.83 o 
  -6   6   8     2722.34     2870.36     32.89 o 
  -4   6   8    12786.08    12640.47    105.25 o 
  -2   6   8     6232.48     6165.43    125.54 o 
   0   6   8     3992.02     4008.69    103.41 o 
   2   6   8     2335.66     2428.26     38.30 o 
   4   6   8     1019.05     1049.55     31.08 o 
   6   6   8       74.23       84.17      8.37 o 
 -11   7   8      351.19      395.53     28.56 o 
  -9   7   8      860.27      976.30     30.93 o 
  -7   7   8     4321.50     4132.38    126.73 o 
  -5   7   8     3324.03     3269.42     46.08 o 
  -3   7   8     3939.30     4231.73     40.44 o 
  -1   7   8     1526.24     1392.38    119.60 o 
   1   7   8     1685.25     1798.92     47.08 o 
   3   7   8      157.30      168.04     13.01 o 
   5   7   8      410.51      475.86     30.65 o 
 -10   8   8       38.46       39.05      9.29 o 
  -8   8   8       24.60       42.40      9.04 o 
  -6   8   8     1162.25     1155.59     60.33 o 
  -4   8   8      536.71      600.31     20.91 o 
  -2   8   8       13.38       23.45      5.59 o 
   0   8   8       23.58        8.69      6.33 o 
   2   8   8       85.86       61.13     11.21 o 
   4   8   8     1613.90     1658.64     34.35 o 
   6   8   8        1.28       -2.03      7.34 o 
  -9   9   8      249.10      249.30     16.25 o 
  -7   9   8      648.07      594.78     21.88 o 
  -5   9   8        9.73        7.23      6.46 o 
  -3   9   8      455.01      394.13     17.57 o 
  -1   9   8      378.68      342.11     16.27 o 
   1   9   8      466.36      424.79     26.88 o 
   3   9   8        1.44        0.85      6.63 o 
   5   9   8       57.07       28.63      9.82 o 
  -8  10   8      788.58      868.12     39.84 o 
  -6  10   8     1065.15     1106.76     29.46 o 
  -4  10   8     2168.84     2075.74     38.22 o 
  -2  10   8     2361.47     2292.78     36.77 o 
   0  10   8     1639.57     1585.71     33.54 o 
   2  10   8      723.76      695.14     23.38 o 
   4  10   8      437.41      435.20     19.93 o 
  -7  11   8     1860.90     1904.35     38.54 o 
  -5  11   8     3265.72     3509.81     69.07 o 
  -3  11   8     3025.82     3002.44     47.23 o 
  -1  11   8     3353.95     3201.99     53.83 o 
   1  11   8      528.21      582.62     22.11 o 
   3  11   8      778.74      829.96     26.28 o 
  -6  12   8     1990.75     2036.57     43.89 o 
  -4  12   8     1626.57     1650.60     35.34 o 
  -2  12   8     2516.72     2547.65     67.72 o 
   0  12   8     1862.87     1984.77     81.74 o 
 -11   1   9      975.73     1042.54     30.59 o 
  -9   1   9     2408.35     2185.95     80.68 o 
  -7   1   9     1953.14     1947.87     28.70 o 
  -5   1   9     7032.54     6945.68     45.41 o 
  -3   1   9      522.93      546.99     16.56 o 
  -1   1   9      166.18      171.81     14.94 o 
   1   1   9       52.14       78.04      6.78 o 
   3   1   9        5.42        4.47      4.89 o 
   5   1   9      442.31      363.34     17.00 o 
 -12   2   9     2604.30     2554.36    130.45 o 
 -10   2   9     5683.60     5547.98    250.39 o 
  -8   2   9     6826.03     6635.72    239.53 o 
  -6   2   9     5718.21     5651.21     52.18 o 
  -4   2   9      723.48      696.69     13.29 o 
  -2   2   9     1517.12     1475.51     21.56 o 
   0   2   9      225.92      314.37     35.07 o 
   2   2   9        0.54       -1.71      4.75 o 
   4   2   9        2.56        3.03      4.96 o 
   6   2   9       88.75       77.88     10.63 o 
 -11   3   9     5348.33     5405.33    219.89 o 
  -9   3   9     8031.26     8095.58    328.70 o 
  -7   3   9    11072.67    10926.19    184.77 o 
  -5   3   9     6567.41     6333.23     69.33 o 
  -3   3   9        6.14        5.04      3.57 o 
  -1   3   9      938.05      883.62     42.50 o 
   1   3   9       83.98      110.34     10.87 o 
   3   3   9       18.30        2.68      4.40 o 
   5   3   9       76.37       46.75      7.05 o 
 -12   4   9     4243.51     4374.95    139.07 o 
 -10   4   9     3650.19     3471.57    137.53 o 
  -8   4   9     4688.22     4944.67     88.43 o 
  -6   4   9     2911.94     2839.81     33.90 o 
  -4   4   9     2483.28     2522.34     65.81 o 
  -2   4   9      881.04      864.48     18.70 o 
   0   4   9      330.90      341.09     29.73 o 
   2   4   9        5.04       20.90      8.00 o 
   4   4   9        6.30       -1.38      4.78 o 
   6   4   9      100.01       64.67     11.10 o 
 -11   5   9       52.44       46.90     22.51 o 
  -9   5   9      596.42      631.43     18.03 o 
  -7   5   9      133.28      154.50     10.55 o 
  -5   5   9      730.50      705.01     15.20 o 
  -3   5   9      330.85      347.94     11.26 o 
  -1   5   9       76.29       86.01     10.38 o 
   1   5   9       43.06       37.56      8.06 o 
   3   5   9        3.65        5.15      6.45 o 
   5   5   9      213.00      169.75     26.12 o 
 -10   6   9       35.27       33.26     12.24 o 
  -8   6   9      458.82      442.13     19.08 o 
  -6   6   9      840.32      796.98     24.28 o 
  -4   6   9      462.75      403.78     14.39 o 
  -2   6   9        6.00       -1.61      4.76 o 
   0   6   9       50.21       48.05      9.79 o 
   2   6   9        5.75        7.02      7.27 o 
   4   6   9      259.61      235.20     15.48 o 
  -9   7   9     3016.38     2869.60     48.23 o 
  -7   7   9     2595.16     2537.98     49.99 o 
  -5   7   9     3903.89     3760.87     72.86 o 
  -3   7   9      493.81      497.28     15.77 o 
  -1   7   9      144.05      133.75     11.73 o 
   1   7   9       13.73       20.42      8.15 o 
   3   7   9      148.95      115.89     12.52 o 
  -8   8   9     4167.08     4032.84    142.50 o 
  -6   8   9     3632.64     3425.40    152.24 o 
  -4   8   9      744.34      817.86     25.37 o 
  -2   8   9      974.61      930.65     20.65 o 
   0   8   9      128.71      149.56     13.44 o 
   2   8   9       31.87       41.08      8.99 o 
  -7   9   9     3831.27     3880.79     55.96 o 
  -5   9   9     2761.74     2846.67     56.56 o 
  -3   9   9      515.66      475.43     20.11 o 
  -1   9   9      390.85      371.46     21.45 o 
   1   9   9       89.04      111.36     11.83 o 
  -6  10   9      636.96      667.10     24.52 o 
  -4  10   9      889.65      983.76     28.85 o 
  -2  10   9       47.84       51.42      9.57 o 
   0  10   9       46.53       38.15      9.32 o 
  -3  11   9        0.04       -6.59      9.07 o 
 -10   0  10     1235.26     1046.92     43.72 o 
  -8   0  10      164.41      107.61     16.22 o 
  -6   0  10      260.84      319.85     16.52 o 
  -4   0  10        6.11       10.90      6.92 o 
  -2   0  10     2271.30     2145.74     29.15 o 
   0   0  10     1303.55     1050.99     24.55 o 
   2   0  10     1068.03     1015.68     26.73 o 
   4   0  10      729.57      602.82     30.00 o 
  -9   1  10       83.56       50.98      9.53 o 
  -7   1  10      194.77      220.11     12.32 o 
  -5   1  10      369.07      413.35     11.18 o 
  -3   1  10      142.46      145.64      8.43 o 
  -1   1  10     1647.86     1449.33     27.34 o 
   1   1  10      783.19      778.79     31.78 o 
   3   1  10      411.19      370.64     13.97 o 
 -10   2  10      568.21      546.35     23.43 o 
  -8   2  10       84.62      112.62     12.47 o 
  -6   2  10      233.89      252.16      9.96 o 
  -4   2  10     1088.70     1062.46     38.06 o 
  -2   2  10      123.68      113.48      7.97 o 
   0   2  10      136.45      111.24      8.70 o 
   2   2  10      158.55      122.00     12.82 o 
   4   2  10       18.79       18.69      6.28 o 
  -9   3  10        8.82       12.37      7.44 o 
  -7   3  10       11.44        3.19      5.82 o 
  -5   3  10        1.80        4.85      4.94 o 
  -3   3  10       41.65       47.57      5.35 o 
  -1   3  10       41.02       25.73      7.79 o 
   1   3  10        0.05       -0.59      4.58 o 
   3   3  10        5.87       -3.85      4.73 o 
 -10   4  10       92.81       45.93      9.18 o 
  -8   4  10       14.20       18.04      6.19 o 
  -6   4  10        0.02       10.11     11.48 o 
  -4   4  10      610.97      625.56     14.86 o 
  -2   4  10      270.64      245.60     12.06 o 
   0   4  10      317.68      303.62     27.57 o 
   2   4  10      107.87       83.15      7.62 o 
  -9   5  10       36.66       23.71      9.98 o 
  -7   5  10       81.80       76.37      8.38 o 
  -5   5  10        2.97        7.41      5.19 o 
  -3   5  10       73.04       75.32      8.26 o 
  -1   5  10     2382.55     2317.36    151.88 o 
   1   5  10      584.02      588.47     21.54 o 
   3   5  10      218.14      152.40     20.28 o 
  -8   6  10      103.74       69.89     10.90 o 
  -6   6  10        5.51       11.62      7.64 o 
  -4   6  10      170.23      193.90     11.86 o 
  -2   6  10     1424.19     1311.72     33.21 o 
   0   6  10      941.73      824.92    139.19 o 
   2   6  10      406.00      387.30     39.02 o 
  -7   7  10       23.35       27.75      8.98 o 
  -5   7  10      171.49      176.76     28.22 o 
  -3   7  10      146.10      132.44     10.36 o 
  -1   7  10      600.83      592.93     22.20 o 
   1   7  10      187.17      209.98     15.48 o 
  -6   8  10        3.80        7.10      7.97 o 
  -4   8  10      305.56      299.38     24.55 o 
  -2   8  10       20.54       18.59      8.70 o 
   0   8  10       13.22       15.24      8.27 o 
  -7   1  11      921.09      918.34     27.81 o 
  -5   1  11      947.03      957.06     23.15 o 
  -3   1  11     1374.42     1268.45     16.84 o 
  -1   1  11      141.05      150.75      9.29 o 
   1   1  11       90.48       91.07     13.29 o 
  -6   2  11     2204.71     2216.72     57.96 o 
  -4   2  11     1812.55     1789.89     27.86 o 
  -2   2  11      942.58      960.36     58.69 o 
   0   2  11      466.85      433.37     21.62 o 
  -7   3  11     3177.80     3425.18    187.44 o 
  -5   3  11     3014.51     3089.49     40.20 o 
  -3   3  11     1322.29     1385.47     31.93 o 
  -1   3  11        5.44        7.90      7.50 o 
  -6   4  11     1706.68     1770.79     30.45 o 
  -4   4  11     1302.33     1360.27     25.45 o 
  -2   4  11     1639.14     1674.82     36.04 o 
  -5   5  11      189.63      238.61     16.84 o 
  -3   5  11      154.07      188.47     11.92 o 
                                                 
